# Supplementary material for: Experimental rice seed aging under elevated oxygen pressure: Methodology and mechanism
Source: Front Plant Sci. 2022 Dec 1;13:1050411. doi: 10.3389/fpls.2022.1050411 (PMC9751813; doi:10.3389/fpls.2022.1050411)
Supplement: Supplementary file 1 [file DataSheet_1.xlsx]

## Sheet: Sheet1
Supplemental Data 1. Lipid compounds identified through untargeted metabolomics approach using LC-ESI-MS/MS from aged rice seed samples of experiment 1 and experiment 2. Samples in experiment 1 includes rice seeds (cv. IR64, seed lot nr. 4258) aged under EPPO and its control (ambient & EPPN) conditions. Samples in experiment 2 includes rice seeds (cv. IR64, seed lot nr. 4257) aged under four diff…
Experiment		Experiment-1																														Experiment-2
Sample Code		QC1	QC2	QC3	1	2	3	4	5				1	6	7	8	9				1	10	11	12	13				QC4	QC5	QC6	14	15	16	17				18	19	20	21				22	23	24	25
SeedDB Nr.		4258	4258	4258	4258	4258	4258	4258	4258				4258	4258	4258	4258	4258				4258	4258	4258	4258	4258				4258	4258	4258	4257	4257	4257	4257				4257	4257	4257	4257				4257	4257	4257	4257
Aging Treatment		Ambient	Ambient	Ambient	Ambient	Ambient	Ambient	Ambient	Ambient				Ambient	EPPN	EPPN	EPPN	EPPN				Ambient	EPPO	EPPO	EPPO	EPPO				EPPO	EPPO	EPPO	CWSS	CWSS	CWSS	CWSS				TRSS	TRSS	TRSS	TRSS				CD	CD	CD	CD
Storage Time (d)		0	0	0	0	14	28	42	56				0	14	28	42	56				0	14	28	42	56				56	56	56	0	175	630	840				0	84	175	455				0	3	9	15
Storage Temperature (°C)		35	35	35	35	35	35	35	35				35	35	35	35	35				35	35	35	35	35				35	35	35	20	28	28	28				20	28	28	28				20	35	35	35
Seed eRH (%)		40	40	40	40	40	40	40	40				40	40	40	40	40				40	40	40	40	40				40	40	40	40	40	40	40				60	60	60	60				75	75	75	75
Germination (%)					96	95	96	95	89				96	92	89	93	94				96	73	53	17	2							90	77	51	28				88	78	55	10				94	81	35	19
ClusterID	Retention Time				Mean					Pearson Corr.	Pearson Corr.		Mean					Pearson Corr.	Pearson Corr.		Mean				Mean	Pearson Corr.	Pearson Corr.									Pearson Corr.	Pearson Corr.						Pearson Corr.	Pearson Corr.
1	1.62848	0	0	0	0	0	0	0	0	#DIV/0!	#DIV/0!		0	0	0	0	0	#DIV/0!	#DIV/0!		0	0	0	0	0	#DIV/0!	#DIV/0!		0	0	0	43336	35621.9	19701.9	38807.6	0.329437	-0.439752		94982.6	20234.3	20061.6	79370.5	-0.137675	0.129363		17487.6	28785.9	171683	413410
2	1.6032	303360	280771	235553	273228	255738	226609	279751	321279	-0.837056	0.547541		273228	318205	333080	310802	290589	-0.965149	0.183622		273228	273155	321097	336072	341378	-0.937834	0.939949		343769	331156	349210	320026	375469	369571	331270	-0.0164525	0.0793976		379080	330883	318874	366514	-0.0707632	0.0762058		323429	289356	261511	232245
3	1.65656	6.67452e+06	6.43758e+06	5.67583e+06	6.26264e+06	5.65121e+06	5.26999e+06	6.51076e+06	6.69447e+06	-0.611429	0.454669		6.26264e+06	7.22799e+06	7.11096e+06	6.68804e+06	6.38229e+06	-0.849321	-0.110965		6.26264e+06	6.26227e+06	6.98857e+06	6.96474e+06	7.61694e+06	-0.912618	0.943817		7.45934e+06	7.45483e+06	7.93666e+06	6.70833e+06	7.62307e+06	7.11317e+06	6.62338e+06	0.337526	-0.306502		7.78026e+06	6.7585e+06	6.49531e+06	7.1624e+06	0.212015	-0.210357		6.97332e+06	6.63121e+06	5.90811e+06	5.52485e+06
4	1.64888	607421	501459	549527	552802	506967	584113	578434	525081	0.468379	0.0759459		552802	540413	617810	707770	589639	-0.23442	0.571248		552802	552115	555153	681550	586515	-0.647084	0.560603		602984	633581	522979	596846	626198	776546	665069	-0.570404	0.668919		614199	622958	695079	575689	0.345814	-0.397906		615282	616513	360870	469218
5	1.65867	1.78739e+06	1.86875e+06	1.73547e+06	1.7972e+06	1.97621e+06	1.196e+06	1.80491e+06	2.0881e+06	-0.601415	0.188328		1.7972e+06	2.99254e+06	1.63442e+06	1.56412e+06	1.82459e+06	-0.0579213	-0.370622		1.7972e+06	1.79786e+06	1.75035e+06	1.23088e+06	1.72054e+06	0.559317	-0.471075		1.65697e+06	1.66791e+06	1.83675e+06	1.04213e+06	1.0358e+06	1.03127e+06	1.01474e+06	0.962797	-0.921036		1.3289e+06	937504	954369	1.10017e+06	0.213493	-0.232196		1.52984e+06	1.48491e+06	1.53868e+06	1.43661e+06
6	1.68521	0	0	0	0	0	0	0	0	#DIV/0!	#DIV/0!		0	0	0	0	0	#DIV/0!	#DIV/0!		0	0	0	0	0	#DIV/0!	#DIV/0!		0	0	0	0	0	0	0	#DIV/0!	#DIV/0!		0	0	0	6046.11	-0.917326	0.932385		0	7070.5	27936.1	47172.3
7	1.70306	0	0	5831.42	1943.81	6333.96	7014.66	6510.51	0	0.703965	-0.184595		1943.81	6242.45	0	0	0	0.0437264	-0.591365		1943.81	1936.02	0	0	2788.31	0.0615876	-0.0308575		0	0	8364.92	13586.3	13409.4	12833	13619.9	0.133902	-0.254443		19655.5	18052.9	19804.4	20054	-0.549172	0.48505		9994.38	27477.8	47570	132747
8	1.7633	63146	12446.1	17836.4	31142.8	177357	6407.29	29494.5	265856	-0.854888	0.446172		31142.8	78737.8	26722.1	15039.6	0	-0.201702	-0.672386		31142.8	30837.5	22998.1	63537.1	355794	-0.721096	0.75218		753572	67658.4	246153	0	219119	92330.4	0	0.282543	-0.26		34937.5	36288.6	41201.5	404123	-0.923047	0.937363		0	224627	28663.4	0
10	1.79794	207628	264331	222546	231502	218351	183764	220280	241770	-0.614694	0.162207		231502	242409	242127	226502	222699	-0.652644	-0.590209		231502	231891	246631	193028	273059	-0.141427	0.241161		245933	229598	343647	225571	235662	223315	246822	-0.597225	0.49523		343966	269552	260985	306043	0.134635	-0.140476		283569	247362	378402	328453
11	1.79244	48983.6	56107	41158.7	48749.8	38110.6	48417	33022	141580	-0.949857	0.634329		48749.8	67071.6	73203.3	97069.8	77448.7	-0.350773	0.790604		48749.8	48811.6	0	37753.1	69599.8	-0.214069	0.188923		61224.2	68948.5	78626.6	0	0	0	0	#DIV/0!	#DIV/0!		0	41581.6	30526	50327.4	-0.71971	0.758665		0	69603.4	54815.4	42766.9
12	1.93078	0	0	0	0	0	0	0	0	#DIV/0!	#DIV/0!		0	0	0	0	0	#DIV/0!	#DIV/0!		0	0	0	0	0	#DIV/0!	#DIV/0!		0	0	0	0	0	0	0	#DIV/0!	#DIV/0!		0	0	0	0	#DIV/0!	#DIV/0!		0	0	0	0
13	1.98422	764782	716429	727364	736192	734955	723189	726457	750171	-0.846753	0.293112		736192	742130	717025	725471	721166	0.44142	-0.704554		736192	735893	712290	743132	722626	0.149754	-0.253961		748178	706531	713171	721304	740135	703062	695799	0.813809	-0.833713		742856	687239	727748	724477	-0.0842049	0.0161938		715526	721103	719130	703836
14	2.04217	14721.5	0	0	4907.18	14153.5	14875.4	16041.8	41235.6	-0.964152	0.866913		4907.18	41454.9	8513.52	20781.4	6008.07	-0.241052	-0.189597		4907.18	4820.61	16176.8	17689.2	28867	-0.930104	0.95507		77482	9118.94	0	60814.3	18665.7	16726.4	14762.3	0.738902	-0.751043		11577.1	6756.7	0	28069.7	-0.6852	0.712681		5823.39	29361.9	20891.9	0
15	2.0841	143679	163006	144631	150439	116018	194844	151427	160210	0.00715514	0.30878		150439	140502	100511	184203	156863	0.674091	0.294173		150439	150577	129193	160148	165642	-0.510971	0.454449		196698	150998	149231	217313	138144	154960	184216	0.186268	-0.224217		156713	174055	164434	140949	0.743312	-0.726024		133200	211441	192955	139594
16	2.09788	11526	7928.85	12670.6	10708.5	0	0	0	0	0.341144	-0.707107		10708.5	0	0	0	0	0.691095	-0.707107		10708.5	10681	0	0	0	0.853758	-0.866395		0	0	0	0	0	0	0	#DIV/0!	#DIV/0!		0	0	0	0	#DIV/0!	#DIV/0!		0	0	0	0
17	2.51802	313811	1.38482e+06	1.29706e+06	998561	229918	581350	594972	165486	0.669388	-0.614672		998561	201838	115575	339100	650802	0.916859	-0.243333		998561	1.00498e+06	247880	146532	476808	0.746289	-0.737813		285144	416839	728441	315925	919935	226022	173624	0.526571	-0.552017		656953	1.18363e+06	590521	141113	0.79802	-0.758701		1.50877e+06	299071	173590	1.06306e+06
18	2.56067	188060	345650	194296	242669	92404.8	506447	275535	213052	0.299936	0.129603		242669	155849	123818	346784	365945	0.610734	0.634068		242669	243798	180917	298259	285136	-0.556123	0.480159		283288	328127	243992	455765	310259	184083	358196	0.413465	-0.506059		257997	395611	246630	122459	0.79903	-0.761529		184636	498542	380283	237963
19	2.62343	38506.3	34960.3	47974.5	40480.3	55309.3	47645.6	36109.8	53318.1	-0.469689	0.12473		40480.3	46128.9	39978	44579.3	32420.2	-0.207699	-0.524154		40480.3	40442.1	52241.1	55749.9	58194.5	-0.944404	0.949479		56249.5	56532.7	61801.3	47338.4	49334.1	55949	46727.8	-0.111582	0.232681		57231.6	74969.9	57485	69699	-0.255276	0.334922		79915.2	56923.4	52849.6	66998
20	2.68063	0	0	0	0	0	0	0	0	#DIV/0!	#DIV/0!		0	0	0	0	0	#DIV/0!	#DIV/0!		0	0	0	0	0	#DIV/0!	#DIV/0!		0	0	0	0	0	0	0	#DIV/0!	#DIV/0!		0	0	0	0	#DIV/0!	#DIV/0!		0	5894.06	0	6106.58
21	2.73664	0	0	0	0	0	0	7406.57	7542.27	-0.689264	0.868586		0	5378.84	7806.83	5943.98	8006.57	-0.690356	0.808555		0	0	6703.95	6484.04	11193.2	-0.915774	0.944746		11676.5	10480.1	11423.1	28551.6	44449.4	48085.3	46757.9	-0.757592	0.784477		40553.9	43213	30836.2	59823.2	-0.669284	0.715153		17526.6	11766.4	10070.6	7336.39
22	2.78133	46879.6	35468.6	40355.4	40901.2	46877.1	42104.6	28722.9	38238	0.139336	-0.552186		40901.2	48874.5	42856.8	49016.8	31541.5	-0.315345	-0.409521		40901.2	40827.6	51458.6	53190.6	58248.2	-0.941345	0.957587		43148.4	58693.6	72902.5	29910.6	40077.5	39930.2	29907.1	0.108786	-0.0310238		69431.2	55008.6	28811	53914.8	0.31911	-0.278307		174739	225254	164494	203465
23	2.77918	97017.9	99649	88132.9	94933.3	104837	83391.3	96760.1	101622	-0.476416	0.102033		94933.3	97813.8	85570.4	84532.7	92511.8	0.469497	-0.492427		94933.3	94964.1	98409.9	87205.3	99700.1	0.0507892	0.057746		109030	87283.5	102787	76974.7	86640.5	94536.1	96077.2	-0.930169	0.950967		85426.8	113596	87809.4	99833.7	-0.0921773	0.171265		92529.2	94596.2	86936	92470.5
24	2.96358	42663.5	51941.3	38699.8	44434.9	40269.7	10996.9	50753.5	43151.6	-0.282644	0.0806008		44434.9	53828.5	57591	42095.1	73570.2	-0.177301	0.586933		44434.9	44507.1	51407.6	62462.2	91924.2	-0.882716	0.899647		90558.6	85437.9	99776.1	113329	184823	143962	138086	-0.0174491	0.0122439		135220	101960	98436.7	187747	-0.714755	0.724758		72746.9	62527.7	49468.6	62940.1
25	3.03064	119554	127456	132387	126466	139545	122864	127691	136144	-0.549146	0.16942		126466	133778	130795	122513	121546	-0.532839	-0.634858		126466	126505	117724	137283	135111	-0.639935	0.56705		141490	117246	146598	109321	139092	138586	148344	-0.821782	0.811645		119294	190492	112643	145885	0.0517537	0.0309		124153	138148	135764	148288
26	3.21038	0	0	0	0	0	0	0	0	#DIV/0!	#DIV/0!		0	0	0	0	27062.3	0.259161	0.707107		0	0	0	0	0	#DIV/0!	#DIV/0!		0	0	0	0	6568.72	0	0	0.374419	-0.403705		0	6189.63	0	0	0.389023	-0.318663		12318.5	0	0	0
27	3.19352	0	0	74611.9	24870.6	104333	6386.68	101177	55638.3	-0.131956	0.209342		24870.6	69350.3	90596.7	56494	109608	-0.527788	0.7631		24870.6	24771	5623.07	102760	133460	-0.863728	0.830149		37792.3	88240.2	274348	7483.99	148854	159670	136610	-0.634273	0.664233		41286.3	123253	67925	75291.5	-0.0104581	0.0771726		8589.61	42027	42120.4	127793
28	3.29735	0	0	0	0	0	0	0	0	#DIV/0!	#DIV/0!		0	0	8284.74	15990.6	0	-0.380219	0.351907		0	0	0	0	2685.49	-0.665135	0.707107		0	8056.46	0	6217.93	194204	0	46559.6	0.216777	-0.268283		0	0	6958.9	0	-0.0528303	-0.0118023		79390.6	0	55565.7	141134
29	3.33171	293164	706696	293050	430970	85877.7	1.05833e+06	402916	368608	0.274169	0.0851603		430970	199750	126789	606402	617575	0.681605	0.543917		430970	433954	243302	456403	507353	-0.330147	0.275883		512742	626586	382730	984745	429320	224786	622894	0.429259	-0.502462		406602	712198	418482	170327	0.754868	-0.716165		354716	1.13524e+06	565396	399427
30	3.39165	0	0	0	0	0	0	0	0	#DIV/0!	#DIV/0!		0	0	0	0	0	#DIV/0!	#DIV/0!		0	0	0	0	0	#DIV/0!	#DIV/0!		0	0	0	0	0	0	0	#DIV/0!	#DIV/0!		0	0	0	0	#DIV/0!	#DIV/0!		0	0	0	0
31	3.40741	1.22311e+06	1.2462e+06	1.33046e+06	1.26659e+06	1.21605e+06	1.32367e+06	1.50397e+06	1.91263e+06	-0.929484	0.881698		1.26659e+06	1.21916e+06	1.26197e+06	1.30886e+06	1.33388e+06	0.313994	0.796723		1.26659e+06	1.26662e+06	1.22162e+06	1.87544e+06	1.29334e+06	-0.477806	0.380081		1.48219e+06	1.42968e+06	968161	1.45046e+06	1.50005e+06	1.49381e+06	1.41008e+06	0.479804	-0.398163		1.41538e+06	1.01103e+06	1.72432e+06	2.12102e+06	-0.872616	0.832444		1.40829e+06	1.27599e+06	1.29029e+06	1.13921e+06
32	3.56578	91586.6	109616	91528.6	97577.1	37548.9	128838	92263.8	43155.1	0.62785	-0.220907		97577.1	107444	34912.5	85069.6	139945	0.702318	0.257384		97577.1	97707.2	82544.4	180841	91878.2	-0.386685	0.283428		54726.1	142826	78082.4	102372	59220.9	88164.7	181708	-0.732384	0.670181		84712	111078	95115.2	58978	0.761555	-0.743377		68973.8	130518	217548	95287.3
33	3.67886	15548.9	0	0	5182.95	0	0	0	10220.2	-0.811058	0.347884		5182.95	0	0	14325.9	0	0.300842	0.100269		5182.95	5091.51	0	0	8027.93	0.00567617	0.0266994		8197.43	15886.3	0	29726.7	0	0	14382	0.311015	-0.364796		10012.4	16077.9	20843.8	0	0.610174	-0.633757		0	16510.6	0	15541.8
34	3.61599	0	0	0	0	0	0	16333	0	0.15162	0.353553		0	19187.3	14093.5	0	0	-0.71633	-0.326545		0	0	11103.5	0	11978.9	-0.508784	0.59853		22847.1	0	13089.7	74485.3	30485.3	50487	7292.89	0.76841	-0.706388		78758.8	54264.9	15811.5	12050.2	0.859251	-0.838305		0	0	0	0
35	3.67953	56081.6	47028	53044.7	52051.5	94262.1	47047.2	53634.5	83811.9	-0.552435	0.169577		52051.5	57456.4	50776.3	47950.8	49172.7	-0.0983662	-0.654892		52051.5	51990.2	52645.4	56737.5	87267.7	-0.745968	0.777282		130725	49152.6	81925.4	0	23650.7	63895.4	19735.6	-0.435165	0.537304		21382.9	24368.5	22051.7	54667.4	-0.914149	0.934917		21329.5	22993	23252.5	27709.5
36	3.79364	24664.9	49083.2	40939.9	38229.4	20512.9	142716	260986	86095.1	0.0902276	0.54831		38229.4	105414	106902	45276	51425.8	-0.84903	-0.157682		38229.4	38383.8	38769.4	24191.2	150234	-0.58623	0.638581		169239	143851	137611	1.21013e+06	277809	595340	226792	0.666356	-0.634584		623335	682213	207809	348911	0.659099	-0.599395		30696.9	15060.4	123003	16213.8
37	3.88819	0	0	0	0	0	0	0	0	#DIV/0!	#DIV/0!		0	0	0	0	0	#DIV/0!	#DIV/0!		0	0	123699	0	0	0.0691049	0		0	0	0	0	0	0	0	#DIV/0!	#DIV/0!		0	0	0	0	#DIV/0!	#DIV/0!		0	0	0	0
38	3.96258	0	0	0	0	38713.2	0	0	25752.8	-0.478371	0.110894		0	0	0	0	0	#DIV/0!	#DIV/0!		0	0	0	0	29715.8	-0.665135	0.707107		49368.5	0	39778.9	0	0	0	0	#DIV/0!	#DIV/0!		0	0	0	6632.22	-0.917326	0.932385		0	0	0	0
39	4.04388	124337	124107	125223	124556	122203	127803	125496	124825	0.139888	0.301373		124556	129141	119825	120821	133719	0.407148	0.271575		124556	124553	119586	125793	125371	-0.257051	0.180855		124171	122483	129460	93013	92570.3	92514.3	84282.4	0.833561	-0.759811		90634.3	93140.2	89477.8	99081.7	-0.784048	0.828228		83870	91365.5	96916.6	90305
40	4.10671	218615	210579	212564	213919	209679	205607	208463	217057	-0.728668	0.176126		213919	227032	200895	209468	211931	0.365114	-0.360381		213919	213870	222250	209601	212771	0.311351	-0.221592		226837	205193	206282	221064	218187	224105	221679	-0.48228	0.565026		226983	226813	206931	221627	0.312902	-0.249151		220204	216649	210501	220114
41	4.10832	7934.59	6952.49	5862.77	6916.62	107333	0	5938.01	34267.2	-0.142318	-0.165022		6916.62	7031.64	0	5159.24	5602.62	0.813737	-0.247093		6916.62	6912.3	12430.9	5713.62	121300	-0.66246	0.709147		214639	4940.65	144321	9481.65	0	17164.4	5526.44	-0.159195	0.263363		8635.38	16949.3	8114.3	39781	-0.852908	0.889562		0	0	7662.44	0
42	4.22482	524460	541160	558411	541344	630867	538443	551536	548940	0.0766775	-0.261754		541344	567246	594312	519015	529960	-0.762882	-0.36926		541344	541419	520836	547049	545257	-0.277966	0.201724		553754	535898	546120	308770	288521	293577	277368	0.831586	-0.786635		280193	276939	273653	342242	-0.882618	0.899833		333790	300512	289457	281851
43	4.28639	0	0	0	0	0	0	0	0	#DIV/0!	#DIV/0!		0	0	0	0	0	#DIV/0!	#DIV/0!		0	0	0	0	0	#DIV/0!	#DIV/0!		0	0	0	0	0	0	0	#DIV/0!	#DIV/0!		0	0	0	23398.7	-0.917326	0.932385		0	0	0	0
45	4.45628	7674.79	52269.3	6674.19	22206.1	6786.59	0	39781	8212.51	0.184699	0.0499789		22206.1	0	10258.5	19185.1	0	0.333441	-0.383429		22206.1	22529.2	11731.6	8535.39	29343.7	0.0410741	0.00520747		9198.96	7124.3	71707.8	178747	7557.98	0	59138.1	0.472623	-0.516872		73238.4	61641.5	6315.29	16462.7	0.775111	-0.734851		10068.5	12455.1	224258	10369.9
46	4.40581	0	5731.79	0	1910.6	0	5669.63	0	9733.78	-0.745956	0.588915		1910.6	7413.48	6509.54	8479.56	8007.72	-0.482907	0.791289		1910.6	1951.95	6185.37	6946.97	10851.8	-0.93867	0.961155		11924.7	9868.06	10762.5	83602.1	101125	136657	148847	-0.98281	0.997064		95014.6	103650	114466	162463	-0.9886	0.994678		69935.2	59664.9	28480.7	24978.8
49	4.50288	224192	483688	226290	311390	457571	260111	304177	594695	-0.889674	0.471563		311390	315434	369129	252182	351043	-0.401855	0.0565043		311390	313260	466264	279018	359267	-0.0362845	0.132986		312228	285818	479756	446967	418487	395856	440399	0.164328	-0.268002		456908	527199	284453	618229	-0.394867	0.460441		349254	220284	552623	158643
52	4.54906	5696.58	0	0	1898.86	0	0	0	57803	-0.981884	0.689187		1898.86	0	0	0	0	0.691095	-0.707107		1898.86	1865.36	0	0	4714.16	-0.269148	0.30813		0	14142.5	0	0	0	0	0	#DIV/0!	#DIV/0!		0	0	0	0	#DIV/0!	#DIV/0!		0	0	0	0
53	4.59644	3.28716e+06	4.87819e+06	5.09306e+06	4.41947e+06	2.10508e+06	4.31797e+06	4.80793e+06	1.60722e+06	0.739618	-0.312485		4.41947e+06	2.89591e+06	2.46659e+06	3.10701e+06	4.56688e+06	0.874465	0.0846676		4.41947e+06	4.42854e+06	3.01541e+06	2.97859e+06	3.53532e+06	0.711084	-0.70879		1.74055e+06	4.42151e+06	4.44389e+06	2.81604e+06	4.77564e+06	2.78688e+06	3.29445e+06	0.189415	-0.241605		3.96972e+06	4.54852e+06	3.78354e+06	1.88886e+06	0.929805	-0.920514		4.9187e+06	3.41393e+06	3.41686e+06	4.77228e+06
54	4.61268	513032	1.01372e+06	452774	659843	528853	492539	672414	434056	0.629198	-0.464569		659843	582015	508650	681525	533417	0.622156	-0.319113		659843	663536	615539	425045	603315	0.646179	-0.568302		499277	525253	785416	655851	772492	1.03523e+06	1.34075e+06	-0.996702	0.979821		711437	716115	489069	668675	0.246733	-0.181037		462090	719069	430505	722217
56	4.61473	8221.15	0	0	2740.38	0	38783.6	0	0	0.370918	-0.0507385		2740.38	0	0	0	0	0.691095	-0.707107		2740.38	2692.04	0	0	2831.39	0.285514	-0.262899		0	8494.17	0	0	0	0	0	#DIV/0!	#DIV/0!		0	0	0	0	#DIV/0!	#DIV/0!		0	7437.88	0	40428.2
57	4.63445	34796.1	32082.2	34697.6	33858.6	44493.2	51501.7	32745.1	37965.7	0.194378	-0.0711225		33858.6	40801.9	44562.8	40939.5	83608.2	0.0723695	0.79303		33858.6	33839.2	43603.6	59995.8	102606	-0.882285	0.898741		110851	88487.5	108479	103147	172641	146776	109032	0.155383	-0.113355		104496	98900.2	111478	173781	-0.949914	0.952765		64794	50284.2	53195.9	40341.4
58	4.636	0	0	0	0	0	0	0	0	#DIV/0!	#DIV/0!		0	0	0	0	0	#DIV/0!	#DIV/0!		0	0	0	0	0	#DIV/0!	#DIV/0!		0	0	0	0	0	0	0	#DIV/0!	#DIV/0!		0	0	0	0	#DIV/0!	#DIV/0!		82295.5	0	0	0
59	4.67477	0	0	81296.6	27098.9	0	0	0	0	0.341144	-0.707107		27098.9	0	0	0	0	0.691095	-0.707107		27098.9	26990.3	0	0	0	0.853951	-0.866602		0	0	0	0	0	0	0	#DIV/0!	#DIV/0!		0	50996.2	0	0	0.389023	-0.318663		13708.2	0	0	0
60	4.67785	51492	70171.2	60242.5	60635.2	43263.9	46878.7	49911.2	45899.5	0.368541	-0.533953		60635.2	53936.4	78898.4	45055.6	60162.7	-0.526517	-0.125056		60635.2	60758.3	99525.9	48666.5	66419.9	0.0992571	-0.00430435		69422.1	54694.9	75142.6	62605.2	65483.8	57993.3	48430.2	0.918738	-0.8888		75258.6	60464.6	37169.6	76307.8	-0.128924	0.168288		54072.9	41439.2	53512.8	60451
63	4.70267	161518	176439	160635	166197	159749	181444	166662	134122	0.927454	-0.522731		166197	218154	187971	161474	230314	-0.152136	0.36888		166197	166306	214085	258816	397522	-0.896787	0.916214		401843	381722	409002	313507	510782	429112	401795	-0.1654	0.173719		336269	262554	258928	529529	-0.79533	0.806056		304671	320138	226880	334701
66	4.76676	33037.1	10546.4	43266.9	28950.1	10083.3	0	24883.1	42892.4	-0.72506	0.403856		28950.1	27876.1	36046.7	37139.8	24067.9	-0.523972	-0.014164		28950.1	28774.2	29143.2	19889.4	36980.9	-0.0976407	0.187533		25101.3	24092.6	61748.7	35997.7	0	17302.8	55324.7	-0.511077	0.455051		10276.7	0	12941.6	10055	-0.345287	0.266438		0	54422.3	0	0
67	4.77158	0	0	0	0	0	0	0	0	#DIV/0!	#DIV/0!		0	0	0	0	5677.05	0.259161	0.707107		0	0	0	0	6605.32	-0.665135	0.707107		7114.93	7770.09	4930.94	71035.6	100876	108056	116473	-0.884747	0.88715		86404.7	76667.7	114107	134579	-0.936759	0.903601		86100.6	90811.3	58796.7	35142.2
68	4.77506	56383.1	87692.5	62342.5	68806	86796.5	60308	66566	97976.4	-0.833227	0.383706		68806	81758.2	68687	57013.8	80888.3	0.0210672	-0.00896488		68806	69024	76480.4	72805.5	77100.8	-0.7602	0.816521		68706.3	68667.4	93928.7	74202.2	86316.1	66764.8	63779.4	0.739822	-0.762246		72698.5	80884.9	63571.2	104150	-0.724279	0.77143		46381.1	35859.8	81637.1	26195.7
70	4.79925	1.35511e+06	1.36283e+06	1.44081e+06	1.38625e+06	683035	566882	612519	725037	0.197071	-0.654936		1.38625e+06	559132	1.7287e+06	616740	594075	-0.309678	-0.443782		1.38625e+06	1.38619e+06	7.46861e+06	871615	604550	0.181591	-0.11389		640466	589237	583948	620306	596262	547699	638870	-0.0710824	-0.0485739		554404	723523	552919	630353	-0.023547	0.104951		2.9362e+06	541231	555190	649363
72	4.85001	1.28209e+06	2.14454e+06	1.28154e+06	1.56939e+06	2.05173e+06	1.27397e+06	1.61256e+06	2.58642e+06	-0.89541	0.493348		1.56939e+06	1.65209e+06	1.84353e+06	1.43715e+06	1.91472e+06	-0.354651	0.383631		1.56939e+06	1.57561e+06	2.06872e+06	1.52288e+06	2.01013e+06	-0.395404	0.49189		1.86566e+06	1.80527e+06	2.35944e+06	2.57071e+06	3.13539e+06	3.60317e+06	3.72562e+06	-0.939071	0.957266		2.79324e+06	2.69488e+06	2.01668e+06	3.91776e+06	-0.652985	0.691198		2.49423e+06	1.56382e+06	2.32378e+06	799250
73	4.88639	263422	185488	513205	320705	228438	241099	260110	283499	-0.166941	-0.184578		320705	352846	131664	274921	263585	0.702047	-0.359145		320705	319809	183624	254685	258749	0.482001	-0.527486		272635	290359	213254	203986	283471	499251	860467	-0.981553	0.952398		435267	222463	281930	522028	-0.560531	0.546885		251010	298404	257610	253426
75	4.98267	61209.2	16057.1	82829	53365.1	18545.1	14878.3	51113.6	87735.3	-0.790995	0.538393		53365.1	58328	91235.1	93727	59242.8	-0.654378	0.380523		53365.1	53010.4	65033.1	46534.8	78695.9	-0.460737	0.549414		49018.3	61442.3	125627	64786	16592.2	29737.5	113406	-0.560512	0.485122		16143.9	13735.5	21718.2	19529.6	-0.61252	0.544909		24219.2	122343	13320.2	18411.7
76	4.93233	17145.8	32760.5	36024.9	28643.7	16290.6	6201.37	22309.4	11752.5	0.313596	-0.499937		28643.7	0	18153.1	0	0	0.164171	-0.678917		28643.7	28731.2	0	20083.3	10726.7	0.500671	-0.569986		8396.01	9614.52	14169.6	0	20766.2	13695.3	0	0.207637	-0.157558		13585.2	21342.3	6113.28	0	0.858667	-0.814088		22875.1	10501	19754.5	12965.6
77	5.03272	0	72779.2	78993.9	50591	30114.2	74873.6	37521.4	35397.4	0.452348	-0.202252		50591	80984.5	145231	35407.1	111388	-0.678906	0.269041		50591	51010.7	97339.6	111398	158562	-0.944911	0.964145		158879	153500	163306	93183.6	132537	54341.2	78077.5	0.560721	-0.631751		62126.8	64291.4	87926.2	115817	-0.992519	0.978427		118492	194574	95469.3	237497
78	5.1057	2.26604e+06	4.1669e+06	2.29556e+06	2.9095e+06	3.93206e+06	2.24707e+06	2.78599e+06	4.65074e+06	-0.834108	0.381573		2.9095e+06	2.92554e+06	3.25548e+06	2.48615e+06	3.20966e+06	-0.330589	0.0827883		2.9095e+06	2.92318e+06	3.97499e+06	2.71432e+06	3.37148e+06	-0.124667	0.223395		3.04954e+06	2.88593e+06	4.17897e+06	4.06069e+06	4.10228e+06	3.80052e+06	4.15474e+06	0.0173215	-0.143326		3.94791e+06	4.46936e+06	2.82489e+06	5.59254e+06	-0.542057	0.600346		3.56214e+06	2.37632e+06	4.75396e+06	1.61467e+06
79	5.15918	95440.7	185595	90576.3	123871	166737	73121.5	122595	194278	-0.774431	0.329241		123871	127314	140573	106559	129124	-0.497757	-0.131761		123871	124528	159948	95114.5	140874	0.0809691	0.0303307		125061	115914	181646	182065	183136	174393	197611	-0.528031	0.417413		173548	207838	129485	266702	-0.602642	0.660185		149269	87019.5	206964	67142.9
81	5.22087	36163.3	38595.9	36077.2	36945.4	31751.6	33864.5	39821	31717	0.476839	-0.107326		36945.4	33272	36426.4	34161.3	38978.3	0.288027	0.343903		36945.4	36963.1	40675.2	29186.3	21936.3	0.815171	-0.793218		32117.6	33691.2	0	35374.3	0	34562.3	28146.7	-0.21574	0.260504		27978	26492	5913.53	187663	-0.864612	0.886694		35911.2	29870	31325.6	39179.8
82	5.22307	93480.8	92255.8	90021.2	91919.3	100960	93847.9	88887.3	91061	0.233779	-0.471967		91919.3	89045.2	91567.9	82458	87711.3	-0.0835135	-0.620198		91919.3	91915	84117.8	87224.6	93333.5	0.0722591	-0.0758091		88220.1	97355.5	94425	50715.5	48006.1	51891.6	46182.1	0.455357	-0.345601		47667.8	46527.8	47430.4	46777	0.359977	-0.43294		50318.8	39709	47350.5	51957.4
83	5.22521	777092	1.0312e+06	721273	843190	950110	785598	1.02393e+06	1.24776e+06	-0.927708	0.772808		843190	961419	1.06146e+06	975959	1.15916e+06	-0.423972	0.865711		843190	845098	1.09385e+06	929055	1.29748e+06	-0.743076	0.807971		1.2598e+06	1.22187e+06	1.41077e+06	2.78951e+06	3.93136e+06	4.86662e+06	5.19643e+06	-0.947758	0.962497		3.2533e+06	2.64763e+06	2.67826e+06	4.24544e+06	-0.746793	0.753148		3.06649e+06	1.82312e+06	1.17958e+06	628646
85	5.28318	0	0	0	0	0	0	0	0	#DIV/0!	#DIV/0!		0	0	0	0	0	#DIV/0!	#DIV/0!		0	0	0	0	0	#DIV/0!	#DIV/0!		0	0	0	0	0	0	0	#DIV/0!	#DIV/0!		0	0	0	0	#DIV/0!	#DIV/0!		5685.01	0	0	0
86	5.27486	23601.6	25434.3	0	16345.3	26792.7	0	37918.1	58239.1	-0.854398	0.682498		16345.3	18273.5	37998.3	34678.5	37521.5	-0.492519	0.865369		16345.3	16390	36339	36935.5	49733.6	-0.926102	0.951187		47354	37985.2	63861.6	122636	193329	264288	247946	-0.86702	0.908898		123140	119669	140281	184369	-0.982415	0.975183		144203	70868.5	45055.2	16152.4
90	5.3181	0	0	0	0	0	0	0	0	#DIV/0!	#DIV/0!		0	0	0	0	91614.3	0.259161	0.707107		0	0	0	0	2970.82	-0.665135	0.707107		0	0	8912.46	0	0	0	0	#DIV/0!	#DIV/0!		0	0	0	82965	-0.917326	0.932385		0	0	0	0
91	5.22634	11332.8	0	0	3777.59	0	0	0	0	0.341144	-0.707107		3777.59	0	0	0	0	0.691095	-0.707107		3777.59	3710.95	0	0	3282.28	0.394197	-0.376275		9846.84	0	0	0	0	23359	0	-0.253639	0.373801		0	0	0	0	#DIV/0!	#DIV/0!		0	82623.9	0	0
93	5.30297	0	0	0	0	0	0	0	0	#DIV/0!	#DIV/0!		0	0	0	0	0	#DIV/0!	#DIV/0!		0	0	0	0	0	#DIV/0!	#DIV/0!		0	0	0	34449.2	0	0	0	0.688448	-0.702746		0	242402	0	0	0.389023	-0.318663		0	0	0	0
98	5.50168	0	0	0	0	0	0	0	0	#DIV/0!	#DIV/0!		0	4.48402e+07	0	0	0	-0.172774	-0.353553		0	0	0	0	0	#DIV/0!	#DIV/0!		0	0	0	0	0	0	0	#DIV/0!	#DIV/0!		0	0	0	0	#DIV/0!	#DIV/0!		0	0	0	0
101	5.4063	0	0	0	0	0	0	0	0	#DIV/0!	#DIV/0!		0	0	0	0	0	#DIV/0!	#DIV/0!		0	0	0	0	0	#DIV/0!	#DIV/0!		0	0	0	0	0	0	0	#DIV/0!	#DIV/0!		0	0	0	0	#DIV/0!	#DIV/0!		21094.8	0	0	0
102	5.2657	9073.27	0	0	3024.42	0	0	0	0	0.341144	-0.707107		3024.42	0	0	30326.1	0	0.114423	0.288858		3024.42	2971.07	0	0	0	0.855761	-0.868537		0	0	0	0	0	0	0	#DIV/0!	#DIV/0!		0	0	0	35537.2	-0.917326	0.932385		0	0	0	6209.65
103	5.32415	0	0	31318.2	10439.4	0	0	0	0	0.341144	-0.707107		10439.4	0	0	0	15401	0.68736	0.215201		10439.4	10397.6	0	0	0	0.853951	-0.866602		0	0	0	0	0	0	0	#DIV/0!	#DIV/0!		0	0	0	21794.4	-0.917326	0.932385		190978	0	0	0
105	5.37368	0	0	0	0	0	0	0	0	#DIV/0!	#DIV/0!		0	0	0	0	0	#DIV/0!	#DIV/0!		0	0	0	0	0	#DIV/0!	#DIV/0!		0	0	0	5908.81	147901	9607.55	0	0.398802	-0.421618		0	0	0	6997.91	-0.917326	0.932385		0	0	0	0
107	5.33721	0	0	0	0	91267.9	0	59545.8	0	0.238941	-0.117196		0	0	0	0	0	#DIV/0!	#DIV/0!		0	0	0	0	0	#DIV/0!	#DIV/0!		0	0	0	0	0	0	0	#DIV/0!	#DIV/0!		0	0	0	0	#DIV/0!	#DIV/0!		0	0	0	0
108	5.204	12454.5	5556.42	7379.01	8463.32	16055.9	22725.8	0	14360.4	-0.0563341	-0.0787249		8463.32	12571.6	6326.55	14108.4	0	-0.0725186	-0.435648		8463.32	8420.32	5030.2	7938.15	6510.82	0.386823	-0.468028		6298.82	6112.89	7120.75	13613.4	6429.93	6917.89	6051.35	0.713999	-0.7161		12282	6946.07	15549.9	104718	-0.931981	0.940603		11058	13396.8	11027.2	17734.7
109	5.38425	0	0	0	0	0	0	0	0	#DIV/0!	#DIV/0!		0	0	0	0	0	#DIV/0!	#DIV/0!		0	0	0	0	0	#DIV/0!	#DIV/0!		0	0	0	0	8371.37	0	0	0.374419	-0.403705		13072.3	0	10018.3	0	0.521103	-0.58888		0	0	0	0
111	5.46479	87559.5	97513.8	65930.3	83667.9	99402.1	96229.3	107453	90015.3	0.198429	0.361903		83667.9	90568.3	96585.1	80887.9	125646	-0.0257715	0.654524		83667.9	83768.6	87738.6	74914.6	121258	-0.517159	0.584353		120920	115523	127331	174446	230332	193349	161313	0.445744	-0.418418		191686	126215	165317	266893	-0.78399	0.769082		111526	92091.2	161079	134196
112	5.70996	125085	139654	121678	128805	130861	113986	159579	135924	-0.191708	0.410452		128805	145234	140255	140170	158204	-0.173528	0.79916		128805	128915	119947	133528	168796	-0.690133	0.704624		188242	148163	169982	153085	164457	182601	201542	-0.999254	0.987551		172761	157458	159153	227199	-0.842016	0.851517		137905	112628	137131	176723
113	5.75033	130416	173338	111148	138301	190555	127811	173841	178639	-0.493313	0.37159		138301	181003	183187	27739.2	170399	-0.278387	-0.215541		138301	138636	160720	30519.3	84004	0.728971	-0.647966		32937.6	27505.3	191569	188524	217462	192003	151683	0.733905	-0.689763		167969	216304	106557	264029	-0.490402	0.555842		151738	113739	210416	19759.7
114	5.93004	0	26967.6	22626	16531.2	23797.3	20943.8	33081.5	16773.4	0.32152	0.227664		16531.2	18684	23012.2	25379.4	38197.2	0.0161558	0.93248		16531.2	16695.6	16293.7	13334.4	38349.9	-0.570527	0.6233		37329.2	38162.3	39558.3	82408.8	106692	97422.2	99165.4	-0.406822	0.397467		94636.9	79766.7	98515.7	152436	-0.928534	0.921822		42418.1	57654.7	88706.5	73190.4
115	6.03738	822213	756357	811435	796668	741436	793175	748856	877170	-0.79529	0.492523		796668	742684	769930	718845	853135	0.366322	0.271226		796668	796208	773783	786813	789153	0.369269	-0.415243		853345	786333	727781	813058	723828	684836	786509	0.176416	-0.268586		811301	716315	757503	718168	0.57577	-0.627471		727853	735282	808188	769161
116	6.04698	0	0	0	0	0	0	0	0	#DIV/0!	#DIV/0!		0	0	0	0	0	#DIV/0!	#DIV/0!		0	0	0	0	0	#DIV/0!	#DIV/0!		0	0	0	0	0	0	0	#DIV/0!	#DIV/0!		0	0	0	0	#DIV/0!	#DIV/0!		0	0	0	0
117	6.21847	54044.4	56089.5	47826.1	52653.3	34365.8	46092	79440.2	58110.4	-0.169583	0.530497		52653.3	56421.3	63356.7	57171.8	56371.7	-0.956684	0.334602		52653.3	52676.4	44473.9	56456.6	70759.4	-0.664095	0.656255		78840.2	65742.7	67695.1	89595.9	110227	97012	100258	-0.162698	0.131757		93623.3	105398	100979	143931	-0.932537	0.957221		64356.3	72119.7	76180.7	103120
118	6.22717	59712.4	48526.3	56802.1	55013.6	45891.3	42971.7	51125.1	65918.9	-0.83848	0.476419		55013.6	54899	57742.9	51372.5	59629	-0.168216	0.287219		55013.6	54936.8	49776.2	51323.3	53547.1	0.435054	-0.448793		56551	53057.8	51032.6	46818.4	40812.2	42630.6	47333.4	-0.251612	0.19406		46952.6	51772.7	45012.9	42589.5	0.767901	-0.716689		51382.8	61762.8	44723.8	42174.1
119	6.25466	823594	692790	852683	789689	768978	669854	695925	918826	-0.850653	0.30029		789689	781415	817076	783475	783493	-0.688531	-0.109734		789689	788706	751901	734822	758216	0.794925	-0.77047		778982	733204	762462	665132	579737	583288	774077	-0.544194	0.458347		654981	630663	558087	583064	0.699188	-0.659837		681636	790344	662944	627333
120	6.43666	263891	245801	266376	258689	254110	232561	293262	294877	-0.666282	0.656311		258689	264342	293104	253554	350679	-0.0622209	0.680207		258689	258555	244563	241678	298249	-0.390007	0.435761		307225	278989	308533	296489	394610	347934	327021	-0.0123477	0.0241141		356216	295481	325192	451509	-0.808617	0.802459		286795	323391	305041	281700
121	6.46622	5811.32	6062.04	6348.21	6073.86	0	5973.68	0	11300.4	-0.657947	0.34604		6073.86	6935.9	20201.2	5475.46	0	-0.797851	-0.287691		6073.86	6074.95	0	18200	18077.3	-0.764149	0.704809		26792	13272.6	14167.2	0	0	0	0	#DIV/0!	#DIV/0!		0	0	0	0	#DIV/0!	#DIV/0!		0	0	0	0
122	6.60302	10289.1	9880.82	7306.15	9158.68	10949.9	8827.39	0	10384.5	-0.24332	-0.299859		9158.68	11833.3	12896.2	9987.52	12191.8	-0.769733	0.424228		9158.68	9159.72	40632.6	60465.5	91149.2	-0.961979	0.971036		92233.2	92069.9	89144.3	10090	18204.9	20736	16988.1	-0.575945	0.632325		18705.2	7987.05	8690.16	0	0.881915	-0.907261		26297.5	9444.95	0	0
123	6.74112	17721.2	111191	8412.47	45774.9	66969.2	80227.2	163070	12180	0.523962	0.0813213		45774.9	67414.7	26851.5	78245.6	89806.9	0.434586	0.617562		45774.9	46461.8	36467.6	20275.4	96651.4	-0.356388	0.41791		21132.1	31033.5	237789	63641.8	106448	154184	168025	-0.960181	0.97733		137476	120944	116610	153181	-0.590527	0.603152		27291.3	92802.5	48459.6	57802.2
124	6.97454	0	5077.83	5975.95	3684.59	0	566814	10110.9	0	0.348138	0.0017204		3684.59	0	0	0	0	0.691095	-0.707107		3684.59	3713.26	6696.96	675838	2439.3	-0.447918	0.352459		7317.91	0	0	0	0	0	0	#DIV/0!	#DIV/0!		0	0	0	0	#DIV/0!	#DIV/0!		5678.86	0	6497.14	0
125	6.91641	0	0	0	0	0	0	0	0	#DIV/0!	#DIV/0!		0	0	0	0	0	#DIV/0!	#DIV/0!		0	0	0	0	0	#DIV/0!	#DIV/0!		0	0	0	0	0	0	0	#DIV/0!	#DIV/0!		0	0	0	24896.7	-0.917326	0.932385		0	0	0	0
126	6.96998	29022	115043	19561.7	54542.3	47452.1	9386.05	55910	38738.4	-0.0163684	-0.192139		54542.3	40834.4	72945.6	26138.6	22851.8	-0.477694	-0.594667		54542.3	55175.6	28810.9	31340.1	50306.6	0.404823	-0.395642		53024.7	44161.3	53733.9	73081.1	56829.4	73342.5	45116.1	0.601342	-0.50468		54856.6	87568.5	60994.8	59338.1	0.279803	-0.213235		104280	72063.8	88043	54530.3
127	6.98222	0	0	5076.52	1692.17	0	0	7707.2	0	0.233834	0.204705		1692.17	0	8697.03	0	9046.66	-0.351954	0.505128		1692.17	1685.4	0	0	0	0.853951	-0.866602		0	0	0	11341.4	0	11273.6	0	0.378997	-0.287666		0	0	0	0	#DIV/0!	#DIV/0!		0	0	0	0
128	7.03611	91308.5	95161.5	89834.6	92101.5	170046	91475	112107	209107	-0.859382	0.531387		92101.5	117999	140969	80026.3	120303	-0.697633	0.120286		92101.5	92131.3	244362	206619	275685	-0.849915	0.887852		289634	263010	274411	118739	128401	93331.6	81454.8	0.922704	-0.93373		97306.5	135012	67949.3	156159	-0.481299	0.550582		156924	101166	105655	113348
129	7.01324	15305.8	16270.2	21909.1	17828.4	25171.4	20138.4	24214.1	26547.2	-0.700071	0.712751		17828.4	25304.6	31508.2	22929.3	28650	-0.805251	0.577825		17828.4	17826.5	67662.3	86135.6	163494	-0.923609	0.946122		177460	156898	156123	31638.1	51543.6	47804.3	44355.5	-0.401305	0.423615		41669.3	26245.6	27728.3	35507.8	0.0270488	-0.046334		58138.3	32722.4	11803	22833.8
130	6.92723	35984.1	36806.8	18235.5	30342.1	31467.8	20752.8	35133.4	8095.37	0.800875	-0.591314		30342.1	39889.1	38947	38014.8	22440.2	-0.625617	-0.374981		30342.1	30371.8	39346.7	36262.7	44808.2	-0.844272	0.892353		47779.6	43229.8	43415.1	0	0	0	0	#DIV/0!	#DIV/0!		0	0	0	0	#DIV/0!	#DIV/0!		34391.6	31795.1	32655.4	82938.7
131	7.1049	39866.8	41017.5	40569.2	40484.5	26819.6	39329	40927.2	42586.9	-0.313657	0.454213		40484.5	36250.4	38720.4	39692	39554.9	0.522835	0.15362		40484.5	40491.9	40167.6	33994.2	40867.5	0.404349	-0.310222		45429.4	38340.9	38832.2	21691.7	24657.9	22701.5	23167.1	-0.137591	0.105768		0	21084.9	21414.4	24061.2	-0.67129	0.691955		26799.3	23665	22956.6	25457.1
132	7.11131	0	0	0	0	0	0	0	0	#DIV/0!	#DIV/0!		0	8036.6	0	0	0	-0.172774	-0.353553		0	0	0	0	0	#DIV/0!	#DIV/0!		0	0	0	0	47977.6	0	0	0.374419	-0.403705		0	0	0	0	#DIV/0!	#DIV/0!		0	0	0	0
133	7.15092	6109.32	0	5168.55	3759.29	11628.5	12765.4	7036.32	18873.9	-0.784523	0.70173		3759.29	0	11999	0	19065.5	-0.123588	0.579491		3759.29	3716.47	25942.3	32986.4	79321	-0.893741	0.921323		82662.1	78322.8	76978.2	10279.2	28437.7	26158.5	18686.3	-0.245577	0.290192		18483.4	19231.9	17835.6	33214.6	-0.89459	0.91605		23091	14933.7	8365.88	27921.9
134	7.25439	5.30167e+06	5.02379e+06	4.92399e+06	5.08315e+06	5.10331e+06	4.78967e+06	4.79477e+06	5.23913e+06	-0.656277	0.00269786		5.08315e+06	4.75923e+06	5.13901e+06	4.88048e+06	5.32285e+06	0.128295	0.429147		5.08315e+06	5.08165e+06	5.20769e+06	4.74826e+06	5.12248e+06	0.337137	-0.229431		5.33849e+06	5.21912e+06	4.80984e+06	4.9733e+06	4.3543e+06	4.64752e+06	4.44299e+06	0.509474	-0.473826		4.78157e+06	4.67656e+06	4.67561e+06	4.86093e+06	-0.60125	0.604894		4.58826e+06	4.66233e+06	4.78487e+06	4.50322e+06
135	7.34839	1.28226e+06	1.22048e+06	1.51987e+06	1.34087e+06	1.22633e+06	1.22321e+06	1.25776e+06	1.23728e+06	0.293414	-0.570027		1.34087e+06	1.33433e+06	1.25974e+06	1.28599e+06	1.20445e+06	0.238186	-0.901888		1.34087e+06	1.34011e+06	1.3221e+06	1.19046e+06	1.26897e+06	0.793771	-0.723573		1.28004e+06	1.33611e+06	1.19074e+06	1.26709e+06	1.22663e+06	1.23622e+06	1.26217e+06	-0.0848396	0.0302458		1.30362e+06	1.24396e+06	1.23968e+06	1.32992e+06	-0.492592	0.496307		1.34488e+06	1.26868e+06	1.26133e+06	1.23441e+06
136	7.58402	0	0	0	0	0	0	0	0	#DIV/0!	#DIV/0!		0	0	0	0	0	#DIV/0!	#DIV/0!		0	0	0	0	0	#DIV/0!	#DIV/0!		0	0	0	17067.3	26819.3	24513.8	24677.1	-0.515168	0.518268		27632.3	31029.4	30349.8	35943.8	-0.930739	0.95796		6031.48	0	0	0
138	7.71997	61924.3	47970.1	53134.4	54342.9	48531.3	55469.4	55628	51176.6	0.408429	0.0391402		54342.9	58440.4	60391.3	51335.1	67184.6	-0.182172	0.483746		54342.9	54254	55743.5	56278.8	71931.8	-0.740229	0.778686		71394.9	70964.6	73436	34440.1	62074.8	41225.6	32837.5	0.368762	-0.363976		47618.4	38092.8	38882.1	56716.6	-0.663515	0.665315		79353.6	77700.6	120846	123889
139	7.77594	1.5301e+06	1.59426e+06	1.61026e+06	1.57821e+06	1.66891e+06	1.37397e+06	1.45758e+06	1.7698e+06	-0.74087	0.171134		1.57821e+06	1.7335e+06	1.60283e+06	1.76145e+06	1.73139e+06	0.00305023	0.626855		1.57821e+06	1.57856e+06	1.58096e+06	1.48502e+06	1.73794e+06	-0.314352	0.391903		1.79423e+06	1.7242e+06	1.69541e+06	1.01784e+06	1.22382e+06	1.14726e+06	1.27789e+06	-0.736516	0.690431		1.30775e+06	1.02417e+06	961749	1.20629e+06	0.00322411	-0.000465912		1.40014e+06	1.18136e+06	1.15337e+06	1.26716e+06
140	7.77091	42504.1	148196	57913.4	82871	101390	115246	196950	41819.3	0.561317	0.0372958		82871	96893.5	42743.8	121897	128522	0.572692	0.534903		82871	83613.1	67509.6	60757.6	137797	-0.404152	0.453734		48258.5	74509.3	290623	127033	140729	180751	207629	-0.997985	0.996386		164174	160183	161970	206557	-0.904584	0.9158		75553.4	107846	81156.2	141565
141	7.80996	246716	233603	213618	231312	213911	213441	238509	231832	-0.319179	0.354724		231312	277669	251348	220315	227865	-0.498831	-0.438838		231312	231262	258556	237260	286229	-0.70514	0.773487		299680	270835	288172	148608	187301	144704	116982	0.709924	-0.695757		183387	146895	133680	130330	0.763818	-0.766986		240890	271260	256567	277374
142	7.81356	0	0	0	0	0	0	0	0	#DIV/0!	#DIV/0!		0	0	0	0	0	#DIV/0!	#DIV/0!		0	0	0	0	1724.93	-0.665135	0.707107		0	0	5174.8	23568.9	0	0	0	0.688448	-0.702746		0	5884.61	0	0	0.389023	-0.318663		0	0	0	0
143	7.95432	142295	121938	140693	134975	125872	136173	128878	138441	-0.45035	0.297881		134975	136755	132775	123005	141209	0.171925	-0.029997		134975	134831	123872	117617	110866	0.970263	-0.975312		117547	113542	101508	90149.8	122783	116992	97162.9	-0.00849765	0.0640576		104833	97792.5	115989	101637	-0.0253313	-0.0553956		108738	105931	85015.7	108695
144	8.03604	437850	394614	410862	414442	413839	421710	433897	431096	-0.53479	0.911058		414442	436408	418184	418850	421346	-0.256853	-0.0696896		414442	414166	429361	440494	483415	-0.888298	0.910779		506621	446470	497154	346166	431794	347753	317958	0.553784	-0.555378		388773	341886	356218	375489	-0.104716	0.0710169		504275	556475	575070	602630
145	8.06928	0	0	0	0	0	0	0	0	#DIV/0!	#DIV/0!		0	0	0	0	0	#DIV/0!	#DIV/0!		0	0	0	0	0	#DIV/0!	#DIV/0!		0	0	0	0	0	0	0	#DIV/0!	#DIV/0!		0	0	0	0	#DIV/0!	#DIV/0!		0	0	0	0
146	8.1775	56545.4	87377.1	89899.2	77940.6	115626	93261.9	89083.8	89041.7	0.0544721	-0.0494674		77940.6	123060	83252.2	86500.5	87971.2	-0.22918	-0.145538		77940.6	78118.5	62884	116770	103277	-0.725542	0.649643		99561.7	92778.2	117491	95079.9	105540	103522	123572	-0.887828	0.826345		48946.9	123138	42994.4	79808.7	0.0118063	0.0709229		105825	69206	90896.7	94339.8
147	8.20926	25746.9	27825.6	22941.6	25504.7	34754.8	30032.3	26843.4	37677.7	-0.764617	0.502195		25504.7	33457.7	47808.3	15320	60723.1	-0.273347	0.459868		25504.7	25523.4	92870.5	121731	265842	-0.899522	0.924642		301692	222652	273182	56186.3	122447	75985.9	75955.2	0.0673676	-0.0864813		100977	84876.7	85121.6	120142	-0.688671	0.694076		37728.4	43927	45360.6	91229.9
148	8.27731	31874.1	30465.9	29000.9	30446.9	26966.7	27698.7	37704.3	46386.8	-0.876867	0.82196		30446.9	43743.3	45457.4	22109.1	33230.7	-0.657661	-0.262075		30446.9	30440.6	44375.9	35615.3	54507.7	-0.751423	0.815387		54913.6	54854.2	53755.2	48896.5	81109.1	103638	83602.5	-0.660357	0.726081		77008.9	75884.4	69925.1	60245.4	0.998117	-0.989886		52126	67180.7	46836.4	60430
149	8.36065	711864	650733	597227	653275	600080	565776	665173	658408	-0.422529	0.273447		653275	742809	680905	615628	612827	-0.418631	-0.612842		653275	652987	704423	704037	797576	-0.874457	0.910359		845408	762500	784820	408945	527667	412942	348042	0.618338	-0.60722		501248	390290	402228	338265	0.819425	-0.847783		704416	711693	624836	737963
150	8.46086	0	0	0	0	0	5262.67	5323.66	5568.42	-0.437164	0.881753		0	0	5321.68	0	0	-0.820675	0		0	0	39746.6	90454.3	172248	-0.937919	0.946079		187177	161551	168017	27946	55313.8	57797.3	81373	-0.927596	0.897731		10297.3	40220.1	42037.9	57823.4	-0.847572	0.866966		11928.6	24624.6	18299	81746.1
151	8.47174	432380	393098	382624	402701	338891	335169	417939	441094	-0.638751	0.515717		402701	469773	426438	380041	384962	-0.446776	-0.539712		402701	402484	433119	404978	469834	-0.664426	0.735986		479609	447351	482542	205001	278564	197054	152195	0.690437	-0.681511		281171	155176	170935	163451	0.545958	-0.575556		239084	204579	159305	143791
152	8.61091	37306.3	37366	35639.5	36770.6	9486.05	34500.8	41037.2	43069.4	-0.3454	0.514835		36770.6	43112.3	49620.5	38350	40358.2	-0.942427	0.0755373		36770.6	36773.3	41589.3	43817.1	46032.9	-0.965652	0.970799		45736.1	45311.6	47051.1	28510.8	28597.9	16757.3	18472.2	0.876292	-0.927132		29288.1	29917.3	23932.2	14212	0.988148	-0.976901		50421.5	59301.6	54611	63396.9
153	8.64106	406225	394760	374252	391746	342569	377308	402820	433961	-0.696632	0.681263		391746	417268	447371	385701	400634	-0.867643	-0.0881071		391746	391706	428489	429017	485339	-0.891712	0.925566		494294	473963	487762	209319	251407	190253	164680	0.775603	-0.777041		277172	194259	199611	162474	0.7911	-0.817259		332809	289156	197926	211625
155	8.74351	62052.3	68520.4	49098.5	59890.4	54784.7	49844.1	44770.9	51216.3	0.162771	-0.766336		59890.4	69749.8	68243.2	30193.1	19724.1	-0.392582	-0.821725		59890.4	59954.3	75896.7	54637	96111.4	-0.542646	0.625057		97469	97351.7	93513.6	65158.5	78036.4	55259.6	62838.1	0.486227	-0.559552		86156.3	82418	69506	116593	-0.714655	0.746543		61707.9	75549.4	73681.8	94785.7
156	8.77442	937914	847724	793377	859672	736234	724910	898004	922099	-0.585695	0.492958		859672	1.01521e+06	950980	848245	796333	-0.605536	-0.529544		859672	859214	968192	991668	1.11166e+06	-0.933288	0.956461		1.19052e+06	1.02502e+06	1.11943e+06	554401	659964	532841	414397	0.78589	-0.760871		738593	556667	525370	453026	0.833319	-0.846982		1.00541e+06	1.04085e+06	944311	1.05258e+06
157	8.90651	363582	335871	336539	345331	297573	256464	299631	358588	-0.627679	0.110175		345331	429722	301117	291944	291296	0.0408656	-0.658413		345331	345167	336074	295336	299114	0.941098	-0.901645		314348	286538	296457	305208	342889	277073	260823	0.794942	-0.810037		376933	274904	278706	258875	0.686548	-0.71081		319879	353777	298885	315906
158	8.9159	0	0	0	0	0	0	0	0	#DIV/0!	#DIV/0!		0	0	0	0	0	#DIV/0!	#DIV/0!		0	0	5642.52	15931.4	30456.2	-0.932542	0.937537		41135.9	12507.4	37725.3	0	13903.7	14314.6	17808.5	-0.815648	0.812417		5525.7	6891.82	5359.98	17001.3	-0.894844	0.919901		0	0	7343.83	14435.1
159	8.94213	239426	209642	218379	222482	195890	191472	214053	240331	-0.75001	0.426591		222482	244699	247498	219037	235260	-0.74132	-0.00131088		222482	222295	250969	220923	253726	-0.486353	0.578076		246698	247803	266678	102635	139974	103130	86040.4	0.598794	-0.593597		147926	100372	97225.9	84293.5	0.763548	-0.781981		176302	163302	124386	100722
161	9.01956	51195.8	55870.9	57049.6	54705.4	67047.9	67812.6	78136.6	74749.6	-0.489283	0.897991		54705.4	56713.6	17041.7	47699.3	71189.6	0.770635	0.188999		54705.4	54731.3	138177	204305	429519	-0.897341	0.918117		467871	402736	417949	123372	188671	167754	223923	-0.811408	0.760478		150415	136260	168542	227314	-0.961833	0.949223		73738.6	120843	150752	250444
162	9.02594	8.10261e+06	7.19063e+06	6.85653e+06	7.38326e+06	6.54643e+06	6.12034e+06	6.8581e+06	7.32121e+06	-0.484608	0.0557773		7.38326e+06	8.6265e+06	7.92193e+06	6.95395e+06	6.82191e+06	-0.493896	-0.594595		7.38326e+06	7.37834e+06	7.95822e+06	7.43511e+06	8.62908e+06	-0.668026	0.739467		8.73534e+06	8.49534e+06	8.65656e+06	3.71688e+06	4.62339e+06	3.89987e+06	2.97135e+06	0.66041	-0.621705		4.73569e+06	3.37832e+06	3.41641e+06	3.08242e+06	0.718004	-0.74184		5.28647e+06	5.05834e+06	3.45818e+06	2.99793e+06
164	9.02359	0	0	0	0	0	0	45316.7	0	0.15162	0.353553		0	0	0	0	0	#DIV/0!	#DIV/0!		0	0	0	0	0	#DIV/0!	#DIV/0!		0	0	0	0	0	0	0	#DIV/0!	#DIV/0!		42025.7	0	0	0	0.581133	-0.601919		0	0	0	0
165	9.10548	142748	146810	138377	142645	126561	150786	154305	157520	-0.453486	0.734307		142645	155756	164067	142706	146711	-0.900348	-0.0832983		142645	142680	167657	168539	191303	-0.922146	0.9504		202054	178212	193641	67161	78942.3	59917.6	43893.4	0.855159	-0.835845		60407.1	58611.5	66088	35741	0.809072	-0.841428		172727	151296	126262	139483
166	9.10013	1.40987e+06	1.25268e+06	1.19996e+06	1.2875e+06	1.1457e+06	1.15391e+06	1.26491e+06	1.30679e+06	-0.524432	0.326846		1.2875e+06	1.62077e+06	1.358e+06	1.21988e+06	1.09901e+06	-0.383872	-0.631402		1.2875e+06	1.28665e+06	1.36774e+06	1.30967e+06	1.49568e+06	-0.726427	0.788115		1.54896e+06	1.4311e+06	1.50697e+06	820982	983399	822025	652896	0.72834	-0.697807		1.02172e+06	754904	731014	687497	0.721302	-0.73789		781831	739529	533927	480821
167	9.12692	0	0	31024	10341.3	0	0	0	0	0.341144	-0.707107		10341.3	39922.9	182784	0	0	-0.860181	-0.123075		10341.3	10299.9	0	37443	25889.5	-0.702868	0.62262		39440.2	0	38228.1	0	35991.8	0	0	0.374419	-0.403705		0	68187.9	0	0	0.389023	-0.318663		0	0	0	0
168	9.16954	56347.4	47265.4	46612.1	50075	43793.7	44919.8	52244.3	46724.2	0.116251	0.0781246		50075	61820.2	55769.8	46009.3	47997.8	-0.51535	-0.49047		50075	50022.4	50957.2	49094.9	61978.2	-0.617954	0.672321		60454.8	58665.2	66814.7	17272.7	29234.9	22727	16082.7	0.337526	-0.304575		32606.3	25429.1	25242.6	17560.5	0.927547	-0.948347		44596.3	47692.3	41714.4	45497.9
169	9.2026	118774	120690	126631	122032	96133.5	105909	138595	102562	0.319482	0.0324214		122032	139203	121915	107327	143334	0.0617014	0.116175		122032	122035	95687.9	123161	138832	-0.389055	0.353804		131558	133646	151292	85700.3	115493	84811.4	55436.7	0.731431	-0.704144		101020	66789.9	84997	81075.8	0.206957	-0.266395		61888.6	66030.8	38469	50386.6
170	9.2595	838608	775380	751551	788513	725302	737392	863451	877721	-0.660282	0.713476		788513	879292	887246	786039	778411	-0.817506	-0.329784		788513	788173	895567	917734	980785	-0.94728	0.963768		996733	957343	988280	538809	657729	505653	421777	0.754824	-0.747179		684172	495567	466051	428594	0.758781	-0.772062		670164	605291	427074	460588
171	9.2997	41402.4	166298	34442.8	80714.5	88607.7	71138.6	224136	55187.1	0.293443	0.195478		80714.5	102103	45466.1	137680	81375.5	0.368972	0.17275		80714.5	81625	44947	56045.1	126904	-0.308645	0.334558		42294.5	29661.4	308757	80995.7	155442	183236	212852	-0.926835	0.926905		167750	122048	161580	242318	-0.855242	0.838368		54923.4	135353	102607	104807
172	9.41308	0	0	0	0	0	0	0	0	#DIV/0!	#DIV/0!		0	0	0	0	0	#DIV/0!	#DIV/0!		0	0	0	0	0	#DIV/0!	#DIV/0!		0	0	0	0	5205.24	0	0	0.374419	-0.403705		0	0	0	6468.57	-0.917326	0.932385		0	13300.6	0	0
175	9.48511	0	11641.2	12193.2	7944.81	0	0	0	12626.3	-0.741321	0.252127		7944.81	0	0	0	11554.5	0.69113	0.207904		7944.81	8012.52	21201	26440.5	71458.5	-0.848652	0.879671		80534.1	68082.9	65758.6	0	22501.6	33847.9	30265.1	-0.811293	0.847185		28540.7	21753.3	7553.53	11802.8	0.726694	-0.693738		0	0	6736.4	11640.2
176	9.50841	8.67308e+06	7.8099e+06	7.67916e+06	8.05405e+06	7.12249e+06	6.98647e+06	8.10173e+06	7.97529e+06	-0.344615	0.238042		8.05405e+06	9.33518e+06	8.43387e+06	7.72631e+06	7.75602e+06	-0.420115	-0.524465		8.05405e+06	8.04915e+06	8.85035e+06	8.22646e+06	9.49465e+06	-0.698368	0.76874		9.71152e+06	9.23977e+06	9.53266e+06	4.21849e+06	5.1234e+06	4.24466e+06	3.23636e+06	0.730802	-0.697176		5.38412e+06	3.76564e+06	3.74316e+06	3.53873e+06	0.670955	-0.69173		6.43698e+06	6.32307e+06	4.6655e+06	4.07202e+06
177	9.52756	21987	19287.7	20607	20627.2	22283.1	19129.5	10944	0	0.899097	-0.898805		20627.2	0	11441.9	9691.21	28290.4	0.5209	0.365212		20627.2	20609.6	55090.7	74955.9	174337	-0.878519	0.904236		199197	161997	161817	51735.3	50417.6	91233.4	102147	-0.960259	0.977559		63136.2	70530.8	69817.1	126391	-0.941653	0.959315		18270.6	24340.1	80567.4	142059
178	9.56022	1.88718e+06	1.68344e+06	1.64625e+06	1.73896e+06	1.55333e+06	1.68128e+06	1.77672e+06	1.82222e+06	-0.534555	0.593562		1.73896e+06	2.18276e+06	1.99372e+06	1.6927e+06	1.61241e+06	-0.604791	-0.495729		1.73896e+06	1.73781e+06	1.83356e+06	1.84589e+06	2.00212e+06	-0.898255	0.928699		2.02204e+06	1.96273e+06	2.02161e+06	1.18487e+06	1.39662e+06	1.18565e+06	882425	0.765299	-0.724999		1.42886e+06	1.07538e+06	1.02696e+06	915289	0.799671	-0.81461		1.12957e+06	1.08241e+06	807473	764660
179	9.63864	0	0	0	0	0	0	0	0	#DIV/0!	#DIV/0!		0	0	14084.1	0	0	-0.820675	0		0	0	0	71847.4	0	-0.449182	0.353553		0	0	0	0	73152.1	0	24395.4	0.110893	-0.169042		0	0	17519.8	0	-0.0528303	-0.0118023		12698.5	0	0	0
181	9.61517	2.17083e+07	1.95004e+07	1.90216e+07	2.00768e+07	1.77319e+07	1.74172e+07	2.01188e+07	2.09254e+07	-0.594636	0.410283		2.00768e+07	2.27725e+07	2.1405e+07	1.95178e+07	1.92054e+07	-0.545767	-0.534026		2.00768e+07	2.00644e+07	2.16779e+07	2.11196e+07	2.35683e+07	-0.831263	0.88001		2.40227e+07	2.26649e+07	2.40174e+07	1.15816e+07	1.41188e+07	1.12068e+07	9.15346e+06	0.738578	-0.722237		1.41247e+07	1.0399e+07	1.03082e+07	8.91906e+06	0.790932	-0.811977		1.54092e+07	1.43195e+07	1.0606e+07	9.95235e+06
183	9.69678	2.84602e+06	2.49869e+06	2.32683e+06	2.55718e+06	2.32143e+06	2.3414e+06	2.58661e+06	2.77618e+06	-0.759347	0.588614		2.55718e+06	3.1074e+06	2.76259e+06	2.50926e+06	2.46362e+06	-0.48963	-0.468826		2.55718e+06	2.55537e+06	2.69496e+06	2.64493e+06	3.06075e+06	-0.782598	0.830261		3.1206e+06	3.00071e+06	3.06096e+06	1.56806e+06	1.85396e+06	1.52592e+06	1.15135e+06	0.788491	-0.756471		1.85419e+06	1.33993e+06	1.40547e+06	1.22575e+06	0.72636	-0.756575		2.09953e+06	1.89584e+06	1.57215e+06	1.50994e+06
184	9.82957	0	0	0	0	0	0	0	0	#DIV/0!	#DIV/0!		0	0	0	0	0	#DIV/0!	#DIV/0!		0	0	0	0	0	#DIV/0!	#DIV/0!		0	0	0	0	0	0	0	#DIV/0!	#DIV/0!		0	0	0	6426.08	-0.917326	0.932385		0	0	0	0
186	9.90376	47048	48717.2	55574.5	50446.6	69186.6	48420.9	50040.3	46517.9	0.289025	-0.462944		50446.6	58442.1	48027.6	48383.3	39283.7	-0.155583	-0.749002		50446.6	50447.2	51164.1	66138.9	55962.2	-0.709133	0.628064		55918.1	43912.5	68056.1	53949.9	47095.8	63013.3	70023.8	-0.887841	0.890767		46071.4	68377	53414.7	63095.2	-0.368386	0.43632		62795.4	45126.2	50882.2	56414.3
187	9.92898	0	0	0	0	6407.42	0	0	0	0.15162	-0.353553		0	0	0	0	0	#DIV/0!	#DIV/0!		0	0	0	39756.2	95962	-0.866754	0.869151		87359.2	60348.2	140179	8340.84	21337.6	54702	45303.1	-0.862664	0.917975		17880.2	18254.4	5961.42	28834.6	-0.49606	0.547499		0	6144.98	7660.57	68815.8
188	9.99394	686197	638103	611400	645233	572059	567875	641545	636627	-0.337887	0.211235		645233	672063	679300	612295	711237	-0.202917	0.306472		645233	644986	692184	673863	768671	-0.806788	0.856763		758584	732060	815369	278511	353720	238662	206441	0.760383	-0.77197		334467	220109	272552	229194	0.530134	-0.584052		959857	972015	932425	874608
189	10.0005	68775.5	74831	23948.6	55851.7	64146	61309.2	72918.9	64085.7	-0.174307	0.646053		55851.7	80383.6	69004.1	64819.9	80897.7	-0.342137	0.51222		55851.7	55955.2	61438.4	71475.6	76671.4	-0.97218	0.961061		74552.3	71516.4	83945.5	30605.2	40442.5	24252.5	11389.3	0.856215	-0.83896		29287.6	20470.7	27776.5	29776.4	-0.439375	0.379768		0	0	22757.5	24957.9
190	10.0667	9023.95	11159.2	11160.7	10448	14116.7	10242.7	14684.6	18924.5	-0.905231	0.776099		10448	15147.4	21941.4	21624.5	0	-0.613023	-0.250624		10448	10460.5	52323.7	91670.7	218224	-0.892698	0.912692		238116	206887	209669	37891.2	136910	103893	152357	-0.711876	0.675102		65438.1	87762.4	110387	175049	-0.996224	0.999565		57646.6	57207.9	107902	184177
191	10.0689	0	0	0	0	0	0	0	0	#DIV/0!	#DIV/0!		0	0	0	0	0	#DIV/0!	#DIV/0!		0	0	0	0	0	#DIV/0!	#DIV/0!		0	0	0	0	0	0	0	#DIV/0!	#DIV/0!		32900.2	0	0	7866.09	0.381855	-0.399992		0	0	0	0
192	10.1374	1.24825e+07	1.12933e+07	1.08524e+07	1.15427e+07	1.05226e+07	1.02114e+07	1.24962e+07	1.19816e+07	-0.415298	0.466838		1.15427e+07	1.31729e+07	1.25384e+07	1.13965e+07	1.13981e+07	-0.63368	-0.405044		1.15427e+07	1.15363e+07	1.27494e+07	1.25258e+07	1.41372e+07	-0.871101	0.912125		1.41594e+07	1.36834e+07	1.45687e+07	8.17023e+06	9.52403e+06	7.88106e+06	6.40577e+06	0.785041	-0.761302		9.82189e+06	7.45517e+06	7.47035e+06	6.86675e+06	0.730996	-0.753539		1.05746e+07	1.03314e+07	7.92404e+06	7.59855e+06
193	10.1555	3.52451e+06	3.37322e+06	3.15369e+06	3.35047e+06	3.07771e+06	3.10103e+06	3.63596e+06	3.47378e+06	-0.381122	0.529841		3.35047e+06	3.8156e+06	3.64013e+06	3.2642e+06	3.4083e+06	-0.605336	-0.303958		3.35047e+06	3.34987e+06	3.61083e+06	3.51489e+06	4.01497e+06	-0.814226	0.863528		4.08761e+06	3.94263e+06	4.01467e+06	2.32725e+06	2.76677e+06	2.25671e+06	1.77403e+06	0.775079	-0.749228		2.74393e+06	2.10327e+06	2.06623e+06	1.96847e+06	0.70413	-0.722447		3.06283e+06	2.91894e+06	2.40091e+06	2.36038e+06
194	10.1431	57456.2	56296.5	47740.7	53831.2	62227.3	63345.5	70470	69080.2	-0.540892	0.927602		53831.2	68604.7	65791.9	58926.4	59854.4	-0.809064	0.0639814		53831.2	53835.8	58340.8	58626.1	62826.6	-0.924972	0.952245		72964.4	52004.8	63510.6	82530.6	94322.4	100608	80437.8	0.0792233	0.0241145		95173.4	99126.9	78883.6	132595	-0.708305	0.750332		170553	142529	133581	147391
195	10.1451	0	0	8798.41	2932.8	0	0	0	0	0.341144	-0.707107		2932.8	43129.9	0	0	0	-0.127669	-0.407669		2932.8	2921.06	0	0	0	0.853951	-0.866602		0	0	0	11592.3	0	0	0	0.688448	-0.702746		0	0	0	0	#DIV/0!	#DIV/0!		0	0	0	7057.47
197	10.3009	0	0	0	0	0	0	0	0	#DIV/0!	#DIV/0!		0	0	0	0	0	#DIV/0!	#DIV/0!		0	0	119165	0	0	0.0691049	2.4671e-17		0	0	0	0	0	0	0	#DIV/0!	#DIV/0!		0	118414	0	0	0.389023	-0.318663		0	0	0	0
198	10.3176	0	0	0	0	0	0	110270	0	0.15162	0.353553		0	0	13409.6	0	0	-0.820675	-2.7405e-17		0	0	0	0	0	#DIV/0!	#DIV/0!		0	0	0	0	31055.7	0	0	0.374419	-0.403705		80165.4	0	0	0	0.581133	-0.601919		0	0	0	0
201	10.163	0	0	0	0	0	0	0	0	#DIV/0!	#DIV/0!		0	0	0	0	0	#DIV/0!	#DIV/0!		0	0	0	0	5642.47	-0.665135	0.707107		0	16927.4	0	0	0	0	0	#DIV/0!	#DIV/0!		0	0	0	0	#DIV/0!	#DIV/0!		0	8488.4	0	0
203	10.2325	2.05132e+07	1.85531e+07	1.75636e+07	1.88766e+07	1.63138e+07	1.65294e+07	1.94966e+07	1.95285e+07	-0.485736	0.443377		1.88766e+07	2.1252e+07	2.06445e+07	1.76551e+07	1.85584e+07	-0.595054	-0.446105		1.88766e+07	1.88664e+07	2.07209e+07	1.9996e+07	2.35314e+07	-0.809452	0.859706		2.44673e+07	2.25359e+07	2.35909e+07	1.26928e+07	1.59548e+07	1.18232e+07	9.84058e+06	0.735832	-0.732222		1.54131e+07	1.16258e+07	1.1629e+07	9.44544e+06	0.846993	-0.869526		1.71315e+07	1.50916e+07	1.15879e+07	1.178e+07
204	10.2335	8721.6	220268	0	76329.9	153107	159324	310181	51227.8	0.442721	0.16703		76329.9	114816	67472.4	153334	206722	0.29318	0.822084		76329.9	77867.9	83458	87780.6	183009	-0.734709	0.772694		60852.2	55643.8	432532	156250	200604	293055	312878	-0.970931	0.992017		256122	256769	260615	329479	-0.937627	0.949609		62930.9	166667	158676	132341
207	10.2874	580449	2.67871e+06	756647	1.3386e+06	1.68774e+06	1.59841e+06	3.42749e+06	763690	0.459372	0.0934866		1.3386e+06	1.4819e+06	784977	1.91099e+06	2.54514e+06	0.520703	0.682184		1.3386e+06	1.35351e+06	951191	994375	2.50799e+06	-0.456496	0.495642		720332	921543	5.8821e+06	1.43547e+06	2.31755e+06	3.12553e+06	3.65796e+06	-0.977089	0.980723		2.59703e+06	2.54282e+06	2.92385e+06	3.64373e+06	-0.985348	0.976293		1.00332e+06	2.06284e+06	1.70439e+06	2.03649e+06
208	10.2811	1.97399e+06	1.81557e+06	1.69306e+06	1.82754e+06	1.66691e+06	1.66665e+06	1.94589e+06	1.97025e+06	-0.618326	0.610996		1.82754e+06	2.04786e+06	1.90918e+06	1.75149e+06	1.87593e+06	-0.389982	-0.287243		1.82754e+06	1.82677e+06	1.90708e+06	1.91722e+06	2.17635e+06	-0.8315	0.867489		2.21695e+06	2.01167e+06	2.30044e+06	1.05388e+06	1.22386e+06	944934	819846	0.819119	-0.819549		1.28033e+06	982471	997496	789617	0.863946	-0.88885		1.89027e+06	1.77274e+06	1.5364e+06	1.45367e+06
210	10.4297	0	0	0	0	0	0	0	0	#DIV/0!	#DIV/0!		0	0	0	0	0	#DIV/0!	#DIV/0!		0	0	0	0	0	#DIV/0!	#DIV/0!		0	0	0	0	0	0	0	#DIV/0!	#DIV/0!		0	0	0	0	#DIV/0!	#DIV/0!		0	0	62801.2	0
212	10.3574	982438	919899	992765	965034	981754	823811	1.26818e+06	882980	0.212307	0.113086		965034	973139	1.07882e+06	929891	933509	-0.772477	-0.277889		965034	964569	861254	848784	1.00208e+06	0.131571	-0.0958227		1.08353e+06	937320	985400	1.41883e+06	1.92446e+06	1.78523e+06	1.92515e+06	-0.655635	0.635645		1.68323e+06	1.65748e+06	1.84047e+06	2.21251e+06	-0.98467	0.976843		1.19514e+06	1.20225e+06	1.31418e+06	1.82143e+06
213	10.3513	250504	141199	177536	189746	143763	134507	53105.9	193741	-0.397246	-0.230049		189746	124370	165467	184730	188052	0.496295	0.327062		189746	189055	148892	107522	126490	0.921216	-0.892315		127844	135068	116559	191258	100352	231057	134816	0.0132691	0.0879196		143303	210326	150757	190722	-0.277984	0.355178		169434	286370	153456	204459
215	10.4368	137798	159800	134143	143914	150241	145885	172099	148459	0.0557833	0.428238		143914	139325	163873	152805	153833	-0.592868	0.552842		143914	144077	125450	122877	130762	0.754223	-0.746034		142586	120154	129548	161896	209385	182918	138413	0.520202	-0.471682		191210	163890	159727	248628	-0.752336	0.764265		437265	385803	251946	313360
216	10.5139	63246.9	70088.6	67176.3	66837.3	56156.6	97000.5	115568	52348.4	0.492861	0.174802		66837.3	106417	129768	149264	170463	-0.313674	0.98817		66837.3	66881.4	98443.6	119323	195874	-0.901386	0.923088		217074	167985	202562	159642	307542	150568	124069	0.522266	-0.538561		202996	208792	242002	289563	-0.997032	0.986841		264457	370125	353295	498848
217	10.5099	2.17911e+06	2.00291e+06	1.96938e+06	2.05047e+06	1.88033e+06	1.80415e+06	2.16762e+06	2.05722e+06	-0.300618	0.323849		2.05047e+06	2.28477e+06	2.16381e+06	2.01498e+06	1.99503e+06	-0.550612	-0.496026		2.05047e+06	2.04948e+06	2.16901e+06	2.2064e+06	2.415e+06	-0.909155	0.93475		2.44753e+06	2.31644e+06	2.48101e+06	1.50087e+06	1.78458e+06	1.45302e+06	1.2315e+06	0.73972	-0.725272		1.85624e+06	1.45476e+06	1.41487e+06	1.30575e+06	0.773255	-0.7899		1.93643e+06	1.86421e+06	1.4949e+06	1.46372e+06
219	10.5501	976299	955660	954529	962163	861889	944779	1.14856e+06	913412	0.226669	0.274772		962163	1.06405e+06	1.1047e+06	940960	981046	-0.830562	-0.191841		962163	962043	994318	1.02041e+06	1.16698e+06	-0.84208	0.869663		1.2443e+06	1.07306e+06	1.18358e+06	1.20301e+06	1.67659e+06	1.32388e+06	1.28516e+06	0.191711	-0.205188		1.44067e+06	1.34199e+06	1.4561e+06	1.60911e+06	-0.877712	0.853228		1.06981e+06	1.085e+06	1.12389e+06	1.43252e+06
220	10.5536	0	0	0	0	0	0	0	0	#DIV/0!	#DIV/0!		0	0	0	0	0	#DIV/0!	#DIV/0!		0	0	0	0	0	#DIV/0!	#DIV/0!		0	0	0	0	0	0	0	#DIV/0!	#DIV/0!		0	0	0	0	#DIV/0!	#DIV/0!		0	0	0	0
223	10.5929	20317.5	21274.2	19576.7	20389.5	18163	18207.6	23896.7	17611.1	0.376412	0.0107687		20389.5	22110.5	24318.5	16616.5	21896.7	-0.515912	-0.1373		20389.5	20397.4	16824.2	17487.3	21516.1	0.0679645	-0.0507982		22099.8	20591.4	21857.2	20474.3	33366.9	24536.4	16783.3	0.475951	-0.448365		27018.7	20589.5	19647.5	30674.8	-0.518577	0.526083		17901.7	23316.1	16785.3	16297.7
224	10.5418	0	0	0	0	0	0	0	0	#DIV/0!	#DIV/0!		0	0	0	0	0	#DIV/0!	#DIV/0!		0	0	0	0	0	#DIV/0!	#DIV/0!		0	0	0	0	0	0	0	#DIV/0!	#DIV/0!		0	0	0	20040.1	-0.917326	0.932385		0	0	0	0
225	10.6736	43355.5	71140.3	33424.4	49306.7	56544	37609.5	77496	37751.9	0.346282	-0.0206881		49306.7	47036.9	38698.4	50992.7	56133.4	0.765677	0.435726		49306.7	49520.4	37509.6	43989.6	65632.1	-0.395412	0.411693		37822.6	42990.4	116083	48531.2	66556	67102.7	75345	-0.869355	0.853894		87385.2	61091.7	74957	81831	-0.197209	0.147418		37948.3	56192.5	51027.4	51392.5
226	10.7	0	0	0	0	0	0	0	0	#DIV/0!	#DIV/0!		0	0	0	0	0	#DIV/0!	#DIV/0!		0	0	0	0	0	#DIV/0!	#DIV/0!		0	0	0	0	0	0	0	#DIV/0!	#DIV/0!		0	0	0	0	#DIV/0!	#DIV/0!		0	0	0	0
227	10.6862	113216	87585.1	94740.1	98513.8	79928	87979.9	96651	102496	-0.52288	0.429803		98513.8	111335	90890.4	85434.8	68964.7	-0.119086	-0.855774		98513.8	98353.5	107626	89262.5	117154	-0.323835	0.420778		129555	104358	117550	36919.6	45838.4	41214.9	39789.2	-0.00970828	0.0144355		48671.4	41380.6	65853.8	35497.8	0.316984	-0.386226		54529.8	62897.7	42957.6	53371.5
228	10.7557	263622	284606	257036	268421	268715	274181	300612	273677	0.0570803	0.500233		268421	312672	308550	285202	293936	-0.827237	0.207299		268421	268582	283084	273182	356250	-0.708208	0.758746		362409	342990	363351	253559	327084	287532	218903	0.506957	-0.45748		300040	239960	259800	299529	-0.347116	0.319816		252453	256896	251330	246138
229	10.8206	323270	281378	291933	298860	293310	279484	265079	314833	-0.668016	0.0309766		298860	295762	282192	321244	307892	0.539807	0.474315		298860	298600	290464	302588	286270	0.400033	-0.497338		281861	291784	285164	298741	250320	287997	284373	-0.0902313	0.119545		283312	285361	280139	271134	0.966168	-0.952963		302036	292285	307187	251412
230	10.7415	581117	539732	549744	556865	547892	521726	599692	520880	0.396431	-0.098809		556865	576302	583874	552373	501845	-0.557033	-0.659972		556865	556608	546521	557576	579423	-0.596838	0.602871		589023	579295	569951	654597	721934	718477	741151	-0.81072	0.798443		701104	674431	717047	858070	-0.944385	0.941078		578516	613188	648058	723310
233	10.9052	0	0	0	0	0	0	0	0	#DIV/0!	#DIV/0!		0	0	0	0	0	#DIV/0!	#DIV/0!		0	0	0	0	0	#DIV/0!	#DIV/0!		0	0	0	0	0	0	0	#DIV/0!	#DIV/0!		0	0	0	0	#DIV/0!	#DIV/0!		0	0	0	0
236	10.8983	0	0	0	0	0	0	0	0	#DIV/0!	#DIV/0!		0	0	0	0	0	#DIV/0!	#DIV/0!		0	0	0	0	10166.9	-0.665135	0.707107		0	30500.8	0	0	0	5707.8	0	-0.253639	0.373801		0	0	0	0	#DIV/0!	#DIV/0!		0	0	0	0
237	10.9179	1.31223e+07	1.25355e+07	1.23418e+07	1.26666e+07	1.21963e+07	1.1351e+07	1.50047e+07	1.19019e+07	0.186005	0.143064		1.26666e+07	1.34116e+07	1.45974e+07	1.32575e+07	1.21519e+07	-0.885687	-0.203479		1.26666e+07	1.26634e+07	1.25699e+07	1.28199e+07	1.53272e+07	-0.695475	0.729494		1.69251e+07	1.4529e+07	1.45275e+07	1.85077e+07	2.30281e+07	2.15188e+07	2.13622e+07	-0.365983	0.368856		2.10349e+07	2.03964e+07	2.18523e+07	2.543e+07	-0.961532	0.95451		1.56857e+07	1.61077e+07	1.7015e+07	2.17583e+07
238	10.9469	0	0	0	0	0	0	0	0	#DIV/0!	#DIV/0!		0	0	0	0	0	#DIV/0!	#DIV/0!		0	0	0	0	0	#DIV/0!	#DIV/0!		0	0	0	0	0	0	0	#DIV/0!	#DIV/0!		0	0	0	0	#DIV/0!	#DIV/0!		0	0	0	0
242	11.0334	0	0	0	0	0	0	0	0	#DIV/0!	#DIV/0!		0	0	0	0	0	#DIV/0!	#DIV/0!		0	0	24567.7	0	11589.5	-0.246311	0.335814		0	34768.4	0	0	0	0	0	#DIV/0!	#DIV/0!		0	31568.3	0	0	0.389023	-0.318663		0	23245.1	0	0
243	10.9795	1.51209e+06	1.65944e+06	1.36396e+06	1.51183e+06	1.28035e+06	1.1472e+06	1.44997e+06	1.39863e+06	-0.176592	-0.0618661		1.51183e+06	1.3074e+06	1.61201e+06	1.38243e+06	1.17757e+06	-0.365655	-0.551526		1.51183e+06	1.51309e+06	1.50913e+06	1.56739e+06	1.5194e+06	-0.543675	0.448991		1.62248e+06	1.41293e+06	1.52279e+06	990879	1.23218e+06	757896	811776	0.68803	-0.737924		1.22591e+06	1.01217e+06	1.13749e+06	963633	0.679857	-0.735522		1.63901e+06	1.07324e+06	1.09797e+06	1.25326e+06
245	11.0431	67408.4	62745.2	62810.4	64321.3	19428	82641.7	108728	34432.9	0.442504	0.129625		64321.3	110009	145391	90798.5	125831	-0.819035	0.524242		64321.3	64293.8	87853.8	95217.9	133083	-0.916634	0.941252		140730	129729	128790	152495	271538	200292	124171	0.42955	-0.395213		167973	174700	226470	258923	-0.967427	0.945082		206141	226303	255397	336946
246	11.0496	630312	573864	505313	569829	554815	523307	604897	647122	-0.83557	0.679321		569829	677131	650343	565325	606001	-0.685405	-0.126773		569829	569589	648481	598711	721744	-0.753005	0.815708		752067	709179	703984	362025	417297	331489	269981	0.837518	-0.823192		460887	323379	312280	266761	0.791079	-0.808959		612983	547375	458879	436884
247	11.1127	145413	143076	140378	142956	137600	167768	216286	143532	0.248907	0.385974		142956	202230	288921	215446	271679	-0.717338	0.733858		142956	142945	187815	198612	247901	-0.935882	0.958154		253814	236539	253351	210040	531457	383312	221125	0.221492	-0.186807		261574	293405	372908	465709	-0.991531	0.981206		421955	607204	498298	665661
248	11.4028	7226.36	0	0	2408.79	0	0	0	0	0.341144	-0.707107		2408.79	0	0	15268.3	0	0.156507	0.248807		2408.79	2366.29	5754.72	0	0	0.548784	-0.480604		0	0	0	0	0	0	439199	-0.809228	0.73265		0	0	0	8410.39	-0.917326	0.932385		0	0	6679.84	0
249	11.1415	161776	155633	123163	146858	225384	164304	147999	160161	0.0678241	-0.247465		146858	174604	153286	148276	162767	-0.227401	0.0750103		146858	146865	173401	162553	141228	-0.0491505	0.0523997		136769	141161	145755	188685	127417	171054	124558	0.523051	-0.45128		143068	149504	140404	144651	0.155937	-0.0710845		183682	134586	145755	152819
250	11.1652	262141	268063	249821	260008	277932	225655	337863	269651	-0.0735175	0.30729		260008	299420	347634	299859	285470	-0.987245	0.254648		260008	260067	299175	288242	319423	-0.860913	0.904428		346767	309640	301860	381882	485555	460725	441774	-0.335368	0.356311		408131	433237	441879	514392	-0.980737	0.993727		399968	405349	488948	672936
251	11.1864	0	0	0	0	0	0	0	0	#DIV/0!	#DIV/0!		0	0	0	0	0	#DIV/0!	#DIV/0!		0	0	0	0	0	#DIV/0!	#DIV/0!		0	0	0	0	0	0	0	#DIV/0!	#DIV/0!		0	0	0	0	#DIV/0!	#DIV/0!		0	0	0	0
253	11.2141	47813.5	38746	27101.2	37886.9	40861.7	9247.05	47942.7	43465.2	-0.387526	0.187985		37886.9	48144.4	51607.8	38331.6	38629.2	-0.885874	-0.203448		37886.9	37849.2	45435.3	42508.5	48479.7	-0.824727	0.874914		51325	46577.1	47536.9	21988	23775.5	25172.2	14846.1	0.614693	-0.519108		32530.3	25775.5	23505.4	20435.3	0.870835	-0.878049		32144.9	9688.98	12103.6	26052.7
254	11.2896	2.77078e+06	2.78822e+06	2.49589e+06	2.68496e+06	2.19542e+06	2.12225e+06	2.59537e+06	2.8037e+06	-0.584188	0.331797		2.68496e+06	2.39943e+06	2.8788e+06	2.558e+06	2.10703e+06	-0.405125	-0.539027		2.68496e+06	2.68546e+06	2.80773e+06	2.79066e+06	2.8966e+06	-0.894997	0.931183		3.3212e+06	2.7181e+06	2.6505e+06	2.21747e+06	2.89664e+06	1.86087e+06	1.92155e+06	0.615433	-0.657654		2.76767e+06	2.48217e+06	2.71708e+06	2.3612e+06	0.686111	-0.74562		3.32957e+06	2.4483e+06	2.27345e+06	2.61356e+06
256	11.3736	6.14367e+06	5.71835e+06	6.03163e+06	5.96455e+06	5.30604e+06	5.14751e+06	7.03795e+06	5.8405e+06	-0.0562511	0.315391		5.96455e+06	6.01718e+06	6.96682e+06	5.94794e+06	5.57965e+06	-0.805831	-0.256458		5.96455e+06	5.96163e+06	6.05761e+06	5.95962e+06	6.91534e+06	-0.66888	0.71898		7.86481e+06	6.83019e+06	6.05101e+06	8.60236e+06	1.02811e+07	9.47717e+06	9.70949e+06	-0.350773	0.330106		9.00569e+06	9.14638e+06	1.00516e+07	1.16636e+07	-0.997463	0.990233		6.66778e+06	6.57582e+06	7.10404e+06	9.44924e+06
259	11.3922	5.91053e+07	6.73952e+07	5.82556e+07	6.15854e+07	6.40203e+07	6.20193e+07	7.08223e+07	5.72356e+07	0.559649	-0.0605097		6.15854e+07	6.2344e+07	5.84921e+07	6.51779e+07	6.72945e+07	0.533444	0.664972		6.15854e+07	6.16463e+07	6.04495e+07	6.17189e+07	6.58571e+07	-0.635341	0.654293		6.15985e+07	5.99456e+07	7.60271e+07	6.93538e+07	6.36368e+07	7.1602e+07	7.38456e+07	-0.723766	0.734443		6.91545e+07	6.85387e+07	7.16672e+07	7.7131e+07	-0.982415	0.971477		6.12318e+07	6.8438e+07	6.6171e+07	6.33974e+07
265	11.4061	0	0	0	0	0	128934	0	0	0.341144	0		0	0	0	0	180985	0.259161	0.707107		0	0	0	0	0	#DIV/0!	#DIV/0!		0	0	0	0	0	0	0	#DIV/0!	#DIV/0!		0	0	0	0	#DIV/0!	#DIV/0!		95337.4	85495.4	0	0
267	11.5484	0	0	31429.6	10476.5	0	0	0	273121	-0.981168	0.686085		10476.5	0	0	0	0	0.691095	-0.707107		10476.5	10434.6	0	0	0	0.853951	-0.866602		0	0	0	0	0	27405.9	0	-0.253639	0.373801		0	0	0	0	#DIV/0!	#DIV/0!		0	0	0	11465.6
272	11.4633	0	0	0	0	0	0	52960.5	0	0.15162	0.353553		0	0	0	0	0	#DIV/0!	#DIV/0!		0	0	0	0	0	#DIV/0!	#DIV/0!		0	0	0	0	5105.38	0	0	0.374419	-0.403705		0	0	5635.46	0	-0.0528303	-0.0118023		0	0	0	0
273	11.4628	1.18789e+06	979672	1.08725e+06	1.08494e+06	965155	959512	1.00085e+06	1.0483e+06	-0.310702	-0.109801		1.08494e+06	1.05596e+06	826116	1.05564e+06	946111	0.748223	-0.408135		1.08494e+06	1.08357e+06	1.04626e+06	1.21667e+06	1.02983e+06	-0.156218	0.0492318		1.16215e+06	945107	982244	832260	1.02306e+06	711045	659875	0.748597	-0.770132		947561	875084	716261	899672	0.139471	-0.093924		1.23191e+06	932199	825886	1.10335e+06
274	11.4646	207750	214088	212366	211401	190413	184259	249430	197429	0.122062	0.189001		211401	222890	219434	212865	206386	-0.667738	-0.482455		211401	211441	216717	209347	239130	-0.621283	0.683916		269814	225286	222290	300256	394934	355188	344278	-0.181204	0.187072		342351	330455	351793	415058	-0.950412	0.945748		236005	266513	271825	366576
276	11.5737	0	0	0	0	0	0	0	0	#DIV/0!	#DIV/0!		0	0	0	31222	0	0.0431934	0.353553		0	0	0	0	0	#DIV/0!	#DIV/0!		0	0	0	13093.6	0	0	0	0.688448	-0.702746		31349.9	0	0	9188.01	0.330926	-0.348276		0	0	0	0
277	11.5566	0	0	0	0	0	0	0	41805.9	-0.985527	0.707107		0	0	0	0	0	#DIV/0!	#DIV/0!		0	0	0	0	0	#DIV/0!	#DIV/0!		0	0	0	0	0	0	0	#DIV/0!	#DIV/0!		0	0	0	0	#DIV/0!	#DIV/0!		0	0	0	0
278	11.5151	2.10038e+07	1.92388e+07	1.93569e+07	1.98665e+07	1.88047e+07	1.82744e+07	2.34388e+07	1.87973e+07	0.190225	0.188317		1.98665e+07	2.10483e+07	2.22731e+07	2.026e+07	1.77553e+07	-0.727344	-0.475586		1.98665e+07	1.9856e+07	2.0202e+07	2.02361e+07	2.29871e+07	-0.747179	0.787118		2.57852e+07	2.17569e+07	2.14192e+07	2.73252e+07	3.47401e+07	3.11058e+07	3.22601e+07	-0.352512	0.329706		3.04793e+07	2.99208e+07	3.31554e+07	3.6487e+07	-0.977179	0.956902		2.48907e+07	2.58839e+07	2.63344e+07	3.55735e+07
279	11.5577	81181.9	64106.3	69773.5	71687.2	82798.5	80215.9	55271.9	88793.1	-0.507666	0.081332		71687.2	85353.7	63742.1	79970	75349.7	0.297815	0.0373936		71687.2	71579.3	81614.8	84592	81912.7	-0.865486	0.856852		79938.7	81508.7	84290.7	82548.2	90468.7	69841.1	63889.7	0.883993	-0.897699		93205	86623.5	74723.7	83949.8	0.45069	-0.412053		79965.8	61095.7	48844.1	56488.2
280	11.5513	79504.6	78947.1	79151.5	79201.1	83457.3	93385.6	106327	105243	-0.582975	0.961457		79201.1	109835	118960	104765	106367	-0.898397	0.525468		79201.1	79197.5	103956	111192	147873	-0.921471	0.945698		189605	99249.8	154764	203872	244745	273122	282535	-0.932959	0.948533		196246	223339	291787	300612	-0.880863	0.854537		173769	155444	173719	280901
281	11.5822	1.29833e+06	1.32845e+06	1.18479e+06	1.27052e+06	1.25042e+06	1.20782e+06	1.43678e+06	1.28926e+06	-0.0910394	0.407046		1.27052e+06	1.4274e+06	1.38972e+06	1.34666e+06	1.39868e+06	-0.648177	0.455017		1.27052e+06	1.27089e+06	1.22575e+06	1.3884e+06	1.64744e+06	-0.800404	0.804203		1.70706e+06	1.50978e+06	1.72549e+06	1.20197e+06	1.47771e+06	1.21493e+06	942532	0.708974	-0.678433		1.34028e+06	1.13664e+06	1.2512e+06	1.33578e+06	-0.368649	0.323403		1.23826e+06	1.12479e+06	1.15773e+06	1.14864e+06
283	11.6284	1.02641e+06	1.00653e+06	1.02925e+06	1.02073e+06	950843	912218	977081	1.13054e+06	-0.866759	0.46378		1.02073e+06	1.02597e+06	962864	983352	849810	0.00422422	-0.851824		1.02073e+06	1.02058e+06	964173	1.04541e+06	1.07406e+06	-0.557838	0.513325		1.14446e+06	952042	1.12567e+06	798526	1.01499e+06	668160	632090	0.71846	-0.745198		992673	893931	729370	862444	0.436751	-0.399454		1.34181e+06	1.00678e+06	936866	1.19675e+06
284	11.6684	12357.1	0	14189.5	8848.86	0	14640.2	14367.8	23475.4	-0.67085	0.799291		8848.86	14265.2	6828.78	15731.9	23098.7	0.32961	0.741063		8848.86	8757.25	15288.5	12869.5	26755.3	-0.805213	0.854345		35374.1	14471.4	30420.4	51680.6	78629.9	100260	113662	-0.967139	0.97271		73089.2	56443.6	58216	112168	-0.802143	0.809454		40599.1	34034.5	33132.1	25152.3
285	11.649	0	0	0	0	0	0	0	0	#DIV/0!	#DIV/0!		0	0	0	0	0	#DIV/0!	#DIV/0!		0	0	0	5632.56	32679.1	-0.764454	0.790696		12136.2	38761	47140.2	0	0	0	0	#DIV/0!	#DIV/0!		0	0	0	0	#DIV/0!	#DIV/0!		0	0	0	0
286	11.78	21349.7	19119	21103.4	20524	9979.3	19556	0	27848	-0.50855	0.0684747		20524	26093.4	7754.68	7312.11	6273.8	0.258115	-0.821323		20524	20508.3	29513.3	19313.6	18131	0.271341	-0.208565		19430.9	18655.4	16306.6	23639.4	24276.6	7882.11	0	0.9736	-0.977843		5795.07	33651.3	15965.6	0	0.529098	-0.487918		13746.9	20352.5	23663.1	20012.2
287	11.8368	2.57514e+06	2.26844e+06	2.51311e+06	2.45223e+06	2.37674e+06	2.2096e+06	2.58881e+06	2.47446e+06	-0.304329	0.289272		2.45223e+06	2.53412e+06	2.13228e+06	2.41637e+06	2.23187e+06	0.511643	-0.532342		2.45223e+06	2.4501e+06	2.39123e+06	2.47074e+06	2.52083e+06	-0.566289	0.536366		2.7221e+06	2.26019e+06	2.5802e+06	2.30652e+06	2.98055e+06	2.54997e+06	2.07658e+06	0.48725	-0.452169		2.69615e+06	2.63527e+06	2.35475e+06	2.65495e+06	0.103194	-0.0481066		2.95261e+06	2.5142e+06	2.29829e+06	2.85961e+06
289	11.8405	0	0	0	0	0	0	0	0	#DIV/0!	#DIV/0!		0	0	0	0	0	#DIV/0!	#DIV/0!		0	0	13177.3	22566.6	109725	-0.797992	0.830588		120437	103167	105571	0	0	0	0	#DIV/0!	#DIV/0!		0	0	0	5676.02	-0.917326	0.932385		0	5813.32	0	0
291	11.9035	650249	590665	570667	603860	559780	545601	685206	554324	0.267173	0.0719532		603860	617732	666083	572839	679031	-0.358036	0.377917		603860	603537	571706	583882	734721	-0.546315	0.581511		857903	665575	680684	830760	1.09149e+06	1.11784e+06	1.26448e+06	-0.903901	0.886295		891392	952966	1.01573e+06	1.31558e+06	-0.988193	0.995326		736628	809544	787896	1.13866e+06
292	11.8199	0	0	58248.1	19416	0	0	0	9089.41	-0.121126	-0.378919		19416	0	0	0	0	0.691095	-0.707107		19416	19338.3	0	0	0	0.853951	-0.866602		0	0	0	0	0	0	5984.37	-0.809228	0.73265		0	0	0	0	#DIV/0!	#DIV/0!		0	0	0	0
293	11.9388	0	0	0	0	0	0	0	0	#DIV/0!	#DIV/0!		0	0	0	0	0	#DIV/0!	#DIV/0!		0	0	0	0	79552.8	-0.665135	0.707107		82500	80898.4	75260	0	12346.2	0	12029	-0.363154	0.272022		9295.73	8637.03	0	0	0.845152	-0.805173		0	0	0	0
294	11.9568	500430	421097	440181	453903	411877	397250	456681	450795	-0.360817	0.221599		453903	466801	374478	407042	414003	0.606651	-0.591689		453903	453411	414063	482774	436932	-0.081692	-0.0286788		495103	400197	415497	355842	477150	316360	304260	0.615309	-0.642833		467186	407830	337158	420295	0.249161	-0.216412		523287	431140	405915	467638
295	12.0018	41998.6	41746.2	34334.9	39359.9	31901.8	35395.9	0	38705.3	-0.21129	-0.317839		39359.9	45474.5	44568.9	35883.5	37529.4	-0.624696	-0.491429		39359.9	39368.3	43455.9	33173.7	54003.3	-0.387069	0.473428		45108.3	46467	70434.6	108182	170726	138414	98122.4	0.364812	-0.325546		172697	111081	158958	185138	-0.534719	0.484421		111145	94420.3	89409.8	81617.5
297	11.9463	0	0	0	0	0	0	0	0	#DIV/0!	#DIV/0!		0	0	0	0	0	#DIV/0!	#DIV/0!		0	0	0	0	28489.7	-0.665135	0.707107		37433.7	26095.6	21939.8	0	0	0	0	#DIV/0!	#DIV/0!		0	0	0	0	#DIV/0!	#DIV/0!		0	0	0	0
299	12.039	8.05323e+06	7.60506e+06	7.54706e+06	7.73512e+06	7.41667e+06	6.98307e+06	9.78199e+06	7.63081e+06	0.0446082	0.314074		7.73512e+06	8.29259e+06	8.73984e+06	7.74307e+06	7.26951e+06	-0.818956	-0.411777		7.73512e+06	7.73256e+06	7.8764e+06	7.54049e+06	9.25507e+06	-0.587472	0.646664		1.03884e+07	8.70954e+06	8.66731e+06	1.11618e+07	1.41988e+07	1.40337e+07	1.43071e+07	-0.70598	0.711031		1.2577e+07	1.30094e+07	1.40955e+07	1.63437e+07	-0.999761	0.996496		9.62379e+06	1.0447e+07	1.12806e+07	1.53968e+07
301	12.0852	26083.6	5694.29	6167.54	12648.5	0	0	17103.5	31190.9	-0.815861	0.655888		12648.5	42909.8	35467	7505.44	28732.9	-0.595931	-0.034071		12648.5	12527.9	45976.4	58778.8	282675	-0.778808	0.815082		284522	283416	280087	41924.7	64230.5	36174	33635.6	0.59284	-0.618304		77311.7	39101.2	29215.6	41980.3	0.478318	-0.480984		37122.9	17599.6	30235.1	42826.9
302	12.1118	86588.2	81826.1	74267.5	80894	66459	76968.9	77736.2	109364	-0.891615	0.670661		80894	106318	99473.8	85363	110923	-0.399881	0.473908		80894	80876	97240.9	86618.6	113713	-0.747925	0.810891		116453	106609	118078	255659	360401	312507	236442	0.358428	-0.311924		384136	301722	328780	354794	-0.0314676	-0.00626114		289516	283151	232146	227620
304	12.4749	0	0	0	0	0	5909.05	0	168383	-0.981596	0.712947		0	0	0	0	0	#DIV/0!	#DIV/0!		0	0	0	0	0	#DIV/0!	#DIV/0!		0	0	0	0	8052.23	0	0	0.374419	-0.403705		0	0	0	0	#DIV/0!	#DIV/0!		0	0	0	8124.59
305	12.1104	0	0	0	0	0	0	0	0	#DIV/0!	#DIV/0!		0	36123.4	0	0	0	-0.172774	-0.353553		0	0	0	0	0	#DIV/0!	#DIV/0!		0	0	0	0	0	0	8105.44	-0.809228	0.73265		0	0	0	0	#DIV/0!	#DIV/0!		0	0	0	0
306	12.206	0	0	0	0	0	0	0	0	#DIV/0!	#DIV/0!		0	0	0	0	0	#DIV/0!	#DIV/0!		0	0	0	0	8858.69	-0.665135	0.707107		11552.2	15023.8	0	0	0	77125.7	0	-0.253639	0.373801		0	0	0	0	#DIV/0!	#DIV/0!		0	0	0	0
307	12.2116	0	0	0	0	0	0	0	0	#DIV/0!	#DIV/0!		0	0	0	0	0	#DIV/0!	#DIV/0!		0	0	0	0	0	#DIV/0!	#DIV/0!		0	0	0	0	0	0	0	#DIV/0!	#DIV/0!		0	0	0	0	#DIV/0!	#DIV/0!		0	0	0	0
308	12.299	36057.7	0	0	12019.2	0	5403.76	0	9711.34	-0.295264	-0.132849		12019.2	0	0	0	0	0.691095	-0.707107		12019.2	11807.2	0	0	0	0.855761	-0.868537		0	0	0	0	0	0	0	#DIV/0!	#DIV/0!		0	0	0	0	#DIV/0!	#DIV/0!		0	0	0	0
309	12.1845	1.91034e+07	1.82689e+07	1.74657e+07	1.82793e+07	1.74091e+07	1.65267e+07	2.14414e+07	1.75503e+07	0.110504	0.214881		1.82793e+07	1.93223e+07	2.02145e+07	1.82223e+07	1.64576e+07	-0.713174	-0.53324		1.82793e+07	1.82755e+07	1.88699e+07	1.85657e+07	2.08686e+07	-0.74435	0.794523		2.25017e+07	1.99933e+07	2.01109e+07	2.51169e+07	3.16221e+07	2.71883e+07	2.85232e+07	-0.15514	0.118023		2.69381e+07	2.72393e+07	2.88632e+07	3.13481e+07	-0.997775	0.988658		2.11587e+07	2.09403e+07	2.1779e+07	2.76337e+07
312	12.2792	159848	145780	137663	147764	123063	137099	158267	117698	0.632994	-0.234		147764	162406	157509	145775	130187	-0.545927	-0.658927		147764	147692	147976	152839	174383	-0.775635	0.800707		181792	171747	169610	178478	203724	150631	153693	0.738441	-0.782611		182645	164575	163995	175653	0.020423	-0.0298889		157825	178539	143861	182056
313	12.3093	74225	67725.6	64685.7	68878.8	56473.6	69473.8	84780.4	73584	-0.171663	0.586357		68878.8	65481.5	60308.8	63936.8	66960.9	0.951409	-0.261936		68878.8	68844.6	72165.7	74148	67893.8	-0.252183	0.198567		81210.8	59398.1	63072.3	44673.6	60877.1	55450.6	45850.2	0.15292	-0.106019		51597.2	51376.5	46016.1	50476.1	0.236839	-0.173999		82349	74309.8	50265.3	77882.1
314	12.3765	0	0	0	0	0	0	0	0	#DIV/0!	#DIV/0!		0	0	0	0	0	#DIV/0!	#DIV/0!		0	0	0	22119.4	51523.8	-0.871294	0.872227		53435.4	48516.8	52619.3	0	6985.45	7029.79	0	0.102877	-0.0237673		8763.84	5476.19	0	0	0.8352	-0.811712		0	0	0	8752.13
315	12.4502	26709.4	0	0	8903.14	0	0	0	0	0.341144	-0.707107		8903.14	0	0	0	0	0.691095	-0.707107		8903.14	8746.07	0	0	0	0.855761	-0.868537		0	0	0	0	0	0	0	#DIV/0!	#DIV/0!		61490.2	0	0	0	0.581133	-0.601919		0	0	0	0
316	12.4004	276104	273155	232468	260576	225016	241458	347484	269170	-0.0682304	0.467511		260576	304264	322926	273397	260104	-0.927737	-0.179015		260576	260613	287250	290947	309247	-0.939851	0.96075		331165	301962	294614	396406	539658	489255	527437	-0.585609	0.561918		480209	473068	451515	583172	-0.81479	0.8395		319162	316308	339521	444706
319	12.4778	283633	296332	262007	280657	300033	258625	326587	308637	-0.430584	0.498676		280657	304134	310316	263709	312677	-0.437573	0.175396		280657	280778	306896	300544	327104	-0.870264	0.912927		326287	304337	350687	293742	365949	307794	251720	0.608662	-0.579098		335753	310609	267385	315915	0.208848	-0.168029		268185	237007	229186	233072
320	12.4685	0	0	0	0	0	0	0	5655.5	-0.985527	0.707107		0	0	0	0	6042.82	0.259161	0.707107		0	0	24804.3	36603.2	125719	-0.848128	0.878229		140202	133256	103700	6439.8	14526.3	15184.6	7529.99	-0.00792499	0.0877823		9379.88	7591.95	5976.45	5169.24	0.89832	-0.890062		13501.6	10176.8	6730.62	17452.4
321	12.5506	0	6170.43	0	2056.81	0	0	0	16009.6	-0.965012	0.631518		2056.81	0	0	0	0	0.691095	-0.707107		2056.81	2101.33	32628.3	57281.2	178177	-0.857337	0.883237		176433	178176	179922	10618	0	10095.3	8010.17	-0.17616	0.221692		12776.8	7961.68	0	0	0.83495	-0.811572		18553.2	6615.68	8800.89	10392.4
322	12.3468	0	0	0	0	0	6385.63	0	0	0.341144	-2.87749e-17		0	0	0	36652.4	0	0.0431934	0.353553		0	0	0	0	0	#DIV/0!	#DIV/0!		0	0	0	0	0	0	0	#DIV/0!	#DIV/0!		0	0	0	0	#DIV/0!	#DIV/0!		0	0	0	0
323	12.5624	41758.6	16354.6	39044.9	32386.1	37135.5	20115	36647.1	44978.8	-0.747128	0.428331		32386.1	37257.9	44303.6	14006.2	14827.8	-0.525492	-0.679187		32386.1	32206.4	87912.4	134760	259117	-0.917446	0.934382		266024	268325	243001	30610.5	31794.7	39749.9	0	0.65407	-0.556725		56732.4	43561	0	38037.4	0.308443	-0.257965		57303	27654	26976.9	41620.9
324	12.5899	66096.1	64252.8	54107.8	61485.6	46313.9	58912.9	76509.3	73147.7	-0.459282	0.701222		61485.6	74381.1	67987.9	69355.8	83867.5	-0.0763211	0.753086		61485.6	61488.3	73453.9	66450.4	100558	-0.749946	0.804494		100629	86330.5	114716	231074	311432	271033	216763	0.369927	-0.32835		311629	266056	297596	325987	-0.588713	0.548045		247380	243488	222956	223835
325	12.6401	1.62061e+07	1.60788e+07	1.58229e+07	1.60359e+07	1.53103e+07	1.47784e+07	1.59803e+07	1.54989e+07	-0.0156856	-0.123387		1.60359e+07	1.6326e+07	1.59096e+07	1.5669e+07	1.6189e+07	0.136316	-0.218635		1.60359e+07	1.60355e+07	1.56591e+07	1.55379e+07	1.54533e+07	0.948452	-0.953093		1.58067e+07	1.56216e+07	1.49317e+07	1.58162e+07	1.44355e+07	1.54238e+07	1.50722e+07	0.157566	-0.114677		1.5738e+07	1.57287e+07	1.49906e+07	1.57346e+07	0.0523614	0.0116874		1.52516e+07	1.58883e+07	1.56096e+07	1.54378e+07
326	12.5564	0	0	0	0	0	0	0	0	#DIV/0!	#DIV/0!		0	0	0	0	0	#DIV/0!	#DIV/0!		0	0	12038.6	0	0	0.0691049	3.0526e-17		0	0	0	0	0	0	0	#DIV/0!	#DIV/0!		0	50949.6	0	0	0.389023	-0.318663		0	0	0	38657.6
328	12.6414	0	0	0	0	0	0	0	0	#DIV/0!	#DIV/0!		0	0	0	0	0	#DIV/0!	#DIV/0!		0	0	0	0	0	#DIV/0!	#DIV/0!		0	0	0	0	0	0	0	#DIV/0!	#DIV/0!		0	0	0	0	#DIV/0!	#DIV/0!		0	0	0	0
330	12.7704	0	0	0	0	0	0	0	0	#DIV/0!	#DIV/0!		0	0	0	0	0	#DIV/0!	#DIV/0!		0	0	6668.41	0	4174.27	-0.334322	0.426149		7542.21	0	4980.6	0	0	0	0	#DIV/0!	#DIV/0!		0	6236.18	0	31666.9	-0.882525	0.912878		0	34206.2	0	0
331	12.6394	0	7577.55	0	2525.85	0	0	13549	8870.04	-0.433945	0.690975		2525.85	0	0	9585.38	0	0.232671	0.17269		2525.85	2580.53	0	0	34409.3	-0.608238	0.650499		103228	0	0	0	20562.7	16579.3	18733.7	-0.616994	0.614636		16570.9	18633.4	20254.4	22588.7	-0.964931	0.964472		9426.49	12947.3	0	20269
332	12.5429	7438.77	6492.7	5698.99	6543.49	5633.81	5551.13	5106.06	7631.75	-0.785373	0.259105		6543.49	9000.59	9724.86	7684.95	0	-0.539419	-0.586678		6543.49	6538.98	15083.6	31914.9	73461.1	-0.879951	0.895422		79646.2	69546.7	71190.3	15628.2	6838.54	0	6690.06	0.616762	-0.689785		15328.6	6501.83	6795.44	6459.61	0.589015	-0.61223		9690.96	9114.63	14497.7	14927.5
333	12.7124	6461.75	4947.79	7558.28	6322.61	9090.36	8002.81	9133.73	0	0.897029	-0.522426		6322.61	6575.16	7802.53	0	0	-0.371042	-0.795433		6322.61	6310.22	8775.43	6314.5	8734.42	-0.480484	0.57135		9532.88	7387.11	9283.28	7366.79	8262.47	7575.09	8154.05	-0.406264	0.335807		7053.73	7228.14	0	10496.3	-0.307209	0.365997		6447.65	7454.19	7406.17	8482.49
334	12.7352	78063	77759.7	74562.9	76795.2	63408.2	58797.3	85315.8	97042	-0.764938	0.628968		76795.2	95773	86140.7	43480.2	103945	-0.102133	0.0135385		76795.2	76797.7	85646.7	82330	111567	-0.774003	0.821737		111819	96591.7	126290	243306	338483	262525	205615	0.547861	-0.526323		320927	261548	301308	323846	-0.43092	0.381003		283772	281469	280397	291503
335	12.7546	66474.6	76634.6	68345.7	70485	75587.7	73521.8	74735.7	64134.2	0.838578	-0.461193		70485	87861.8	71944.2	75865.7	103301	0.147266	0.615495		70485	70555.8	68092.5	71049.6	98179.7	-0.665975	0.699365		97178.6	89732.4	107628	70359.9	91334.2	44117.7	43784.7	0.784331	-0.822062		75860.3	44562.8	63428.9	83832.6	-0.550399	0.51303		52771.1	52898.1	63363.7	71966.1
336	12.7718	58427.2	40338.1	43363	47376.1	69663.8	31303.2	50960.4	53549	-0.248822	-0.0731684		47376.1	115989	69926.7	54662.8	54510.4	-0.453663	-0.267673		47376.1	47265.7	158396	288946	563323	-0.920794	0.933705		596635	553352	539981	71232.5	78235.1	60274.6	41486.5	0.919825	-0.896228		119762	75116.6	46410.7	52585.6	0.724046	-0.7152		117271	99274.4	104104	78053.2
337	12.8084	0	0	0	0	0	5780.54	0	0	0.341144	-1.58935e-17		0	4959.53	0	0	7707.88	0.141601	0.458908		0	0	0	8253.64	50449.1	-0.759827	0.78691		50133.3	47682.8	53531.2	0	6357.28	5677.85	0	0.134876	-0.0637076		0	0	0	0	#DIV/0!	#DIV/0!		0	0	0	0
338	12.8102	0	0	0	0	0	0	0	0	#DIV/0!	#DIV/0!		0	0	0	0	0	#DIV/0!	#DIV/0!		0	0	0	0	0	#DIV/0!	#DIV/0!		0	0	0	0	0	0	0	#DIV/0!	#DIV/0!		0	0	0	0	#DIV/0!	#DIV/0!		0	0	0	0
339	12.898	55888.1	46574.9	42644.4	48369.1	62064.7	43950.8	93089.7	175338	-0.97069	0.830322		48369.1	73437.3	73087.5	40168.4	78389.7	-0.447158	0.246208		48369.1	48319.6	98269.4	74117.9	78637.8	-0.591422	0.638628		88963.2	57253.8	89696.6	115347	129814	68623.7	103322	0.516812	-0.614769		88445.1	107090	59996.6	127305	-0.469926	0.535207		78694.2	45878	93082.5	95717.4
340	12.9318	852507	978983	777445	869645	1.00515e+06	848568	947653	1.07129e+06	-0.83579	0.588786		869645	1.05024e+06	1.05902e+06	825863	962589	-0.701904	-0.0580928		869645	870658	1.09395e+06	1.00433e+06	1.08254e+06	-0.759248	0.806376		1.08541e+06	1.006e+06	1.1562e+06	1.00996e+06	1.08642e+06	978005	918828	0.791085	-0.784642		1.1021e+06	1.13025e+06	921787	1.04454e+06	0.396469	-0.327391		984037	835904	872880	904892
342	13.0112	17820.6	17502.9	27425.3	20916.3	24684.5	24528.3	19380.6	26434.4	-0.591242	0.309828		20916.3	30575	27347	15794.5	23181.8	-0.514265	-0.283195		20916.3	20901.1	80128.3	129964	255616	-0.922159	0.938283		272668	247417	246764	45082	57681.4	57211.5	50787.2	-0.249305	0.303896		65437.3	48817.3	55630.2	76769.9	-0.671798	0.656799		56665.3	48164.5	51976.2	45349.3
343	13.0273	1.66793e+06	1.58733e+06	1.64989e+06	1.63505e+06	1.75325e+06	2.2416e+06	2.18793e+06	1.56542e+06	0.533208	0.14761		1.63505e+06	1.65155e+06	1.55608e+06	1.65634e+06	1.58419e+06	0.501537	-0.345911		1.63505e+06	1.63449e+06	1.67384e+06	1.64692e+06	1.56694e+06	0.481482	-0.496401		1.62487e+06	1.56568e+06	1.51026e+06	1.71391e+06	1.57301e+06	1.69169e+06	1.71076e+06	-0.332897	0.345582		1.68437e+06	1.64441e+06	1.69014e+06	1.75631e+06	-0.882567	0.859908		1.69572e+06	1.64804e+06	1.7404e+06	1.62214e+06
344	13.0705	0	0	37322.9	12441	0	0	0	0	0.341144	-0.707107		12441	0	0	0	0	0.691095	-0.707107		12441	12391.1	0	0	0	0.853951	-0.866602		0	0	0	0	0	0	0	#DIV/0!	#DIV/0!		0	0	0	11290.3	-0.917326	0.932385		0	0	0	0
345	13.0603	973829	965736	978288	972617	1.03116e+06	867825	1.13162e+06	989720	-0.0917166	0.222553		972617	1.0153e+06	1.07966e+06	989778	912632	-0.80656	-0.37709		972617	972553	1.01347e+06	941568	1.13924e+06	-0.541195	0.614743		1.32809e+06	1.05723e+06	1.03239e+06	1.59357e+06	1.94466e+06	1.83643e+06	1.97178e+06	-0.685628	0.656423		1.68825e+06	1.7348e+06	1.81305e+06	2.2467e+06	-0.978435	0.985505		1.26851e+06	1.34882e+06	1.36346e+06	1.93874e+06
346	13.0579	168622	198937	176783	181447	202506	202599	212447	190580	0.227024	0.370626		181447	203869	189971	180308	226460	0.0173497	0.54573		181447	181655	183960	197528	231013	-0.845156	0.860328		227177	221524	244340	132305	191176	173476	113178	0.376	-0.310908		146771	128122	168922	185304	-0.873932	0.830736		136629	133478	138879	131588
347	13.0554	10212.3	11360.3	9383.89	10318.8	35597.8	20487.1	0	25985.6	-0.314497	-0.0488656		10318.8	11308.2	21400.1	12901.8	12817.9	-0.86226	0.23625		10318.8	10328.2	66160.3	157735	333555	-0.912597	0.92355		307570	349905	343191	51857.2	56968.3	35845.3	19371.8	0.948795	-0.936622		70726.1	51779.7	34999.3	55605.7	0.285732	-0.260237		29467.3	25342.1	65882.5	86528.9
348	13.1149	0	4970.9	5594.59	3521.83	12861.7	0	0	4753.07	-0.130084	-0.312038		3521.83	11698	7928.64	8677.87	6002.67	-0.610238	0.100608		3521.83	3550.23	5085.65	91901.2	198588	-0.88006	0.879249		185103	197566	213094	6689.1	22463.8	16671.4	8546.63	0.127601	-0.0870094		22533.8	18616.1	6887.75	20041.5	0.114364	-0.0641149		13755.1	7814.02	5750.96	24535.4
349	13.1106	91257.7	114663	87877.4	97932.7	76843.4	62425.3	145595	71812.5	0.237731	0.0785898		97932.7	82336.4	56207.9	96266.6	68518.1	0.728433	-0.395433		97932.7	98106.1	72049.3	84191	113360	-0.166042	0.170998		125758	108099	106224	165805	188218	163037	133706	0.78377	-0.750938		209553	179845	130038	226906	-0.274396	0.313422		163073	127426	133913	167377
350	13.151	168732	194382	187979	183697	163517	140464	235987	190744	-0.211625	0.38494		183697	191332	211738	174962	167481	-0.758975	-0.45295		183697	183857	155848	170071	193237	-0.0641622	0.0573986		222212	165567	191931	255572	378221	351317	384519	-0.693249	0.676808		318532	312646	346225	416587	-0.982284	0.974658		234557	237008	260064	362770
351	13.1584	64879.4	64267.6	54362.4	61169.8	60469.1	49502.9	69326.1	58695	-0.0259575	0.0873068		61169.8	64735.6	64769.4	52684	83541.4	0.0737449	0.457982		61169.8	61179.4	61626.1	61427.5	73168.5	-0.681714	0.724887		64504.5	76549.6	78451.3	48588.4	66981.6	57925.8	41653.9	0.4589	-0.408418		49626.2	46344.5	56456.3	66044.6	-0.959167	0.934748		48211.1	28844.8	44344	47267.5
353	13.2535	48672.7	47785.3	17423.1	37960.4	37365	23129.3	7249.65	83312.8	-0.859051	0.337642		37960.4	40577.6	47132.9	21350.1	63666.4	-0.0593623	0.331879		37960.4	37995.7	175417	356015	704500	-0.922688	0.933984		711241	704254	698004	105971	95337.9	27860.2	34472.9	0.911017	-0.955517		101831	83785.6	53050.5	56035.8	0.805442	-0.779852		132591	94543.2	73854.2	83897.1
354	13.2752	20496.9	19382.1	11752.5	17210.5	18912.5	28766.8	33706.7	17391.1	0.385261	0.316437		17210.5	47080.5	38412.5	41300.6	40939.1	-0.597598	0.572889		17210.5	17214.1	37758	36711.3	50347	-0.912523	0.941905		60470.2	26758.5	63812.4	145058	209549	155432	132741	0.464835	-0.46039		193847	167818	175955	206499	-0.595691	0.581809		181381	193065	205054	197938
356	13.2333	0	56087.3	0	18695.8	0	0	0	0	0.341144	-0.707107		18695.8	5694.48	0	0	0	0.658364	-0.840182		18695.8	19100.5	0	0	0	0.850435	-0.862852		0	0	0	17567.8	0	0	0	0.688448	-0.702746		0	0	0	0	#DIV/0!	#DIV/0!		0	0	0	0
357	13.3155	164413	184968	177404	175595	184739	163820	185173	159360	0.560056	-0.427977		175595	210047	191300	176005	223750	-0.133597	0.463682		175595	175726	147400	180722	191341	-0.403447	0.354592		191778	187724	194520	74262.9	81819.7	79232	32157.1	0.763151	-0.686067		92528.8	49769.5	76493.4	89293.2	-0.329667	0.277697		43090.6	62064	64573.4	46438.5
359	13.3745	371900	371088	374880	372623	366817	333795	478019	380200	-0.0462759	0.368261		372623	383894	452902	373772	347371	-0.837487	-0.241521		372623	372613	372643	350854	394714	-0.141831	0.228645		463978	369730	350435	514287	681983	643860	712177	-0.747224	0.721427		623939	622540	706656	833184	-0.992257	0.980696		456074	469988	499631	702318
360	13.4483	0	0	0	0	0	0	0	0	#DIV/0!	#DIV/0!		0	0	0	0	0	#DIV/0!	#DIV/0!		0	0	0	0	0	#DIV/0!	#DIV/0!		0	0	0	13258.2	0	6774.47	0	0.582499	-0.533405		40454.2	8438.52	0	49654.7	-0.388825	0.399201		0	38752.4	0	39302.3
362	13.4995	689419	751170	715150	718580	724364	733314	822363	686266	0.469697	0.103616		718580	801545	749239	737842	940133	0.0935465	0.669082		718580	718991	718318	736332	859629	-0.738576	0.769132		871984	826913	879990	600804	803515	701396	525355	0.460495	-0.411204		686946	507715	611841	763737	-0.623565	0.593348		608833	576135	590782	637543
365	13.5576	65805.3	72587.8	24858.6	54417.3	72205.1	55921.8	64481.3	86156.5	-0.909908	0.675729		54417.3	84610.8	80284.1	76118.1	77328	-0.746641	0.503522		54417.3	54520.9	223350	344859	676531	-0.923624	0.940988		712411	669021	648162	103007	192297	190601	183421	-0.625457	0.64581		165277	132383	146663	197225	-0.734049	0.722797		132735	130484	130839	131366
366	13.6126	605477	597456	617743	606892	680237	625844	705352	683424	-0.458675	0.673376		606892	801610	774804	660685	673259	-0.830175	-0.0158229		606892	606818	1.8011e+06	2.71384e+06	5.21673e+06	-0.919977	0.937422		5.42377e+06	5.1653e+06	5.06113e+06	1.14906e+06	1.42151e+06	1.48092e+06	1.41465e+06	-0.665795	0.704848		1.39357e+06	1.23737e+06	1.157e+06	1.71142e+06	-0.693713	0.712261		1.22956e+06	1.16434e+06	1.0761e+06	1.10506e+06
368	13.7583	728049	816924	720673	755215	730506	758761	793711	707447	0.695138	-0.157733		755215	782824	803821	698737	876565	-0.107171	0.384025		755215	755866	738919	805706	931271	-0.797129	0.805273		905668	920169	967975	507225	730578	592062	431343	0.481512	-0.444618		613070	476731	616984	680207	-0.669784	0.618253		542328	594165	529946	551037
370	13.8467	9614.08	18175.9	12141.9	13310.6	11979	19056.5	13387	14744	0.0585008	0.247505		13310.6	19765.1	16827.1	19952.4	23364.6	-0.131336	0.850081		13310.6	13369	32131.4	58742.2	102009	-0.932983	0.941098		109428	95039.8	101558	15070.8	26404	20586.9	11802.1	0.427875	-0.382571		20144.7	13337.7	19623.3	21027.6	-0.488393	0.426896		10519	18674.4	7021.12	5355.99
371	13.9583	0	0	0	0	0	0	0	0	#DIV/0!	#DIV/0!		0	0	0	0	0	#DIV/0!	#DIV/0!		0	0	0	0	0	#DIV/0!	#DIV/0!		0	0	0	0	0	5446.66	0	-0.253639	0.373801		0	0	0	0	#DIV/0!	#DIV/0!		0	0	0	0
372	13.9035	0	0	0	0	7444.63	0	0	6180.56	-0.590524	0.206852		0	0	6544.97	0	5022.19	-0.566423	0.494257		0	0	0	8696.7	21796.3	-0.861903	0.865799		6341.21	30402.8	28644.9	0	0	0	0	#DIV/0!	#DIV/0!		0	0	0	7149.91	-0.917326	0.932385		0	0	0	5556.71
374	14.0289	55401.8	43677.4	47967.7	49015.6	50316.2	19293	50644.9	40047.3	-0.028716	-0.20861		49015.6	59949.8	59222.2	35404.8	48603.1	-0.490755	-0.401627		49015.6	48941	83175.3	112954	194128	-0.913246	0.930608		220081	190772	171531	64066.3	76120.5	65019.7	62234.2	0.458068	-0.465882		68563.2	78732.2	68136.9	65286.7	0.593459	-0.534513		64429.2	67744.4	55457.4	47696.1
375	14.1269	0	0	5071.36	1690.45	14850.7	0	0	0	0.194781	-0.44391		1690.45	0	0	0	14266.7	0.349028	0.637907		1690.45	1683.68	0	33642.5	55530.2	-0.898016	0.881718		50628.5	56173.9	59788.2	12181.8	15335.5	0	11082.9	0.386158	-0.496319		8654.27	17428.7	11105.8	0	0.77755	-0.754784		0	0	0	16237.1
376	14.0993	228044	256574	220454	235024	259729	222516	277657	235451	0.111166	0.133679		235024	269978	264568	214561	254947	-0.508524	-0.107644		235024	235240	253242	229278	279271	-0.557671	0.637809		282011	260119	295685	239884	284716	246427	202744	0.672881	-0.638369		277455	238051	224892	256943	0.136766	-0.129868		234526	219285	203495	199295
377	14.1462	2.77293e+06	2.99759e+06	2.75333e+06	2.84128e+06	2.78884e+06	2.9097e+06	3.14852e+06	2.70968e+06	0.512711	0.0912434		2.84128e+06	2.98096e+06	3.11745e+06	2.78911e+06	3.3685e+06	-0.223121	0.584582		2.84128e+06	2.84293e+06	2.7147e+06	2.9405e+06	3.47823e+06	-0.713274	0.726008		3.51529e+06	3.37869e+06	3.54071e+06	2.21361e+06	2.96818e+06	2.47797e+06	1.84779e+06	0.542621	-0.502647		2.45876e+06	1.98108e+06	2.45386e+06	2.60025e+06	-0.583426	0.525775		2.32303e+06	2.30301e+06	2.15346e+06	2.16197e+06
379	14.2065	21899.4	19035.6	16716.9	19217.3	0	5844.57	0	0	0.458771	-0.729158		19217.3	16989.9	8886.58	0	17659	0.42222	-0.393422		19217.3	19203.6	0	39202.6	82513.7	-0.745435	0.737149		88277.8	84272	74991.3	10623.8	11436.3	0	8954.61	0.41257	-0.52379		27366.5	6497.11	23284.8	29100.2	-0.459286	0.402273		9430.54	19934.5	0	52631.9
380	14.2308	243705	226922	227479	232702	212057	200318	282742	232118	-0.0853123	0.348599		232702	242958	278050	188884	222846	-0.601032	-0.360986		232702	232603	232073	209689	228693	0.583814	-0.493984		245564	227119	213398	309256	425458	431129	484261	-0.874549	0.859907		373205	392277	422278	525466	-0.993716	0.997129		318173	357826	351714	483936
382	14.2913	1.12871e+06	1.09957e+06	999741	1.07601e+06	1.13608e+06	1.15656e+06	1.13449e+06	1.22648e+06	-0.849718	0.874492		1.07601e+06	1.36294e+06	1.4659e+06	1.15229e+06	1.36299e+06	-0.801224	0.352602		1.07601e+06	1.07597e+06	3.01027e+06	4.54931e+06	8.49157e+06	-0.923739	0.94012		8.89833e+06	8.38702e+06	8.18935e+06	1.8373e+06	2.34362e+06	2.48681e+06	2.33319e+06	-0.662617	0.707051		2.2152e+06	2.02981e+06	1.97777e+06	2.80728e+06	-0.79218	0.806923		1.87103e+06	1.90078e+06	1.82097e+06	2.11271e+06
383	14.2957	177474	218716	167852	188014	151516	138753	217916	166724	0.0454054	0.120377		188014	175808	177306	171350	166933	0.266736	-0.932696		188014	188324	190263	163967	206216	-0.0307625	0.126104		200789	200326	217532	299589	299869	256599	270316	0.800304	-0.86794		362687	310164	246773	332549	0.135706	-0.101697		296311	246089	262426	302121
386	14.3019	186444	170718	179476	178879	173508	178647	200743	227411	-0.903058	0.873989		178879	217390	246363	204602	219637	-0.917484	0.442671		178879	178775	543310	841897	1.53583e+06	-0.93028	0.94511		1.59827e+06	1.50616e+06	1.50305e+06	346621	485835	444537	502950	-0.708586	0.678001		466828	389637	408162	575826	-0.756665	0.756676		393397	420370	549896	679496
387	14.3997	118751	141937	108484	123057	123681	97972.6	123124	132347	-0.608309	0.220123		123057	129328	146571	109022	107111	-0.695528	-0.510985		123057	123238	153377	81327.9	115970	0.445634	-0.344934		118092	108256	121563	136731	162675	147364	142035	0.12174	-0.116745		166094	160175	139032	170908	-0.188219	0.238221		146537	152782	132040	172624
388	14.4016	303777	288752	285956	292828	352636	294011	319555	340397	-0.554488	0.364717		292828	425037	407362	341468	328349	-0.850208	-0.0356848		292828	292744	913170	1.36498e+06	2.27974e+06	-0.945214	0.957959		2.42609e+06	2.24883e+06	2.16429e+06	579808	698457	712879	709959	-0.740037	0.759965		689983	551054	595851	838168	-0.728881	0.723131		633438	604657	562522	620951
389	14.5038	0	0	0	0	0	0	0	0	#DIV/0!	#DIV/0!		0	5252.19	0	102454	0	0.0347383	0.339355		0	0	0	0	0	#DIV/0!	#DIV/0!		0	0	0	0	0	0	0	#DIV/0!	#DIV/0!		0	0	0	0	#DIV/0!	#DIV/0!		0	0	0	0
390	14.4687	642861	635263	617694	631940	735463	612616	673009	736286	-0.683284	0.403722		631940	897660	948587	776581	756125	-0.957934	0.161257		631940	631918	2.19164e+06	3.43209e+06	6.45791e+06	-0.927839	0.943448		6.89853e+06	6.3123e+06	6.16288e+06	1.30075e+06	1.64458e+06	1.6872e+06	1.65131e+06	-0.698375	0.724664		1.50533e+06	1.33643e+06	1.32824e+06	1.86013e+06	-0.76722	0.777076		1.44888e+06	1.34937e+06	1.19907e+06	1.32231e+06
391	14.6112	112202	121194	112424	115273	111169	114789	138603	112374	0.220022	0.300155		115273	131328	139339	102564	104900	-0.711759	-0.483639		115273	115338	117949	109890	125101	-0.316171	0.406103		137733	114806	122764	193786	199480	186974	195970	0.198527	-0.307885		184559	170208	202645	189612	-0.416681	0.338269		150369	166050	174478	232235
392	14.5751	5341.3	0	0	1780.43	0	0	6166.74	5164.81	-0.548324	0.706857		1780.43	0	12087.8	0	4920.96	-0.653771	0.195811		1780.43	1749.02	20424.2	35048.5	51109.4	-0.96936	0.973058		38848.5	55839.4	58640.3	7075.13	13462.8	0	4862.25	0.534867	-0.612523		0	0	6022.12	6398.68	-0.862086	0.821283		0	10235.6	0	4888.92
393	14.4861	0	0	0	0	0	0	0	0	#DIV/0!	#DIV/0!		0	0	0	0	0	#DIV/0!	#DIV/0!		0	0	0	0	0	#DIV/0!	#DIV/0!		0	0	0	0	28885.4	0	0	0.374419	-0.403705		0	0	30643.6	0	-0.0528303	-0.0118023		0	0	0	0
394	14.7147	122230	103740	107034	111001	95839.8	117254	117855	90911.4	0.741709	-0.230424		111001	127179	141238	106801	107103	-0.851531	-0.294513		111001	110888	159178	193458	308778	-0.905146	0.925651		322167	314999	289167	92547	129354	114753	103808	-0.030687	0.0538629		110264	86638.6	91037.3	84260.3	0.663547	-0.697878		101299	113773	81122.6	95496.7
396	14.7384	791902	899421	806626	832650	924168	878733	944554	882475	-0.0260952	0.435862		832650	985183	1.04337e+06	776807	1.0558e+06	-0.507517	0.296744		832650	833406	862565	843822	1.03649e+06	-0.708119	0.757066		1.03779e+06	1.0179e+06	1.05379e+06	771926	915304	831607	645911	0.620094	-0.564393		860106	702879	750659	870547	-0.39394	0.370706		642185	647968	635099	576213
397	14.8157	9.59418e+06	2.43884e+07	9.31351e+06	1.4432e+07	1.75907e+07	1.87631e+07	3.00106e+07	9.96662e+06	0.523235	0.0740249		1.4432e+07	1.64725e+07	1.15238e+07	1.84329e+07	2.13475e+07	0.476905	0.665779		1.4432e+07	1.45391e+07	1.24723e+07	1.22827e+07	2.05029e+07	-0.425128	0.468757		9.94477e+06	1.18311e+07	3.97327e+07	1.44103e+07	2.02091e+07	2.56204e+07	2.83666e+07	-0.969038	0.977822		2.3123e+07	2.27708e+07	2.3881e+07	2.59519e+07	-0.973173	0.962229		1.14335e+07	1.9472e+07	1.63531e+07	1.58894e+07
398	14.9376	0	0	0	0	0	14999.1	0	0	0.341144	0		0	0	0	0	0	#DIV/0!	#DIV/0!		0	0	0	0	0	#DIV/0!	#DIV/0!		0	0	0	0	76209.2	0	0	0.374419	-0.403705		0	0	0	0	#DIV/0!	#DIV/0!		12963.7	0	0	0
399	14.8085	48994.4	44099.6	34820.1	42638	48823.3	44221.7	46081.3	58918.1	-0.973513	0.730765		42638	43767.4	49771.2	38533.9	50798.4	-0.358475	0.341771		42638	42621.6	112734	191151	360958	-0.920713	0.934182		369943	363316	349616	70297.8	101484	92736.1	99577.2	-0.618357	0.60232		84148.5	78591.3	87927.8	114452	-0.947414	0.941793		65105.8	96534	80686.2	163156
400	14.758	0	0	73505.2	24501.7	0	0	0	9972.52	-0.0611465	-0.427473		24501.7	0	0	0	0	0.691095	-0.707107		24501.7	24403.6	0	0	0	0.853951	-0.866602		0	0	0	0	10134.7	0	107060	-0.795625	0.714035		0	0	0	0	#DIV/0!	#DIV/0!		0	0	0	0
402	14.9253	0	0	0	0	0	0	0	0	#DIV/0!	#DIV/0!		0	0	0	0	0	#DIV/0!	#DIV/0!		0	0	0	0	0	#DIV/0!	#DIV/0!		0	0	0	0	0	95979.7	0	-0.253639	0.373801		0	11688.1	0	0	0.389023	-0.318663		0	0	0	11138.7
406	14.8265	0	0	0	0	0	0	0	0	#DIV/0!	#DIV/0!		0	0	0	0	0	#DIV/0!	#DIV/0!		0	0	0	0	7175.56	-0.665135	0.707107		7987.21	13539.5	0	0	0	0	0	#DIV/0!	#DIV/0!		0	0	0	0	#DIV/0!	#DIV/0!		0	0	0	0
408	14.9565	5285.46	7124.56	6070.03	6160.02	0	0	8304.67	6737.06	-0.371272	0.378657		6160.02	0	6108.53	0	0	-0.10062	-0.579765		6160.02	6172.24	29346.3	61951.6	179417	-0.857206	0.879079		193485	180502	164262	26528.2	24367.3	36187.4	39898.1	-0.941059	0.954436		29895	23388.4	20618.1	43997.8	-0.717778	0.73475		14717	0	8530.72	12017.3
410	14.9858	236499	228424	217277	227400	212841	199217	237131	229601	-0.369889	0.299801		227400	297361	292048	230490	213045	-0.777787	-0.38242		227400	227367	594617	870964	1.58572e+06	-0.925792	0.942326		1.74148e+06	1.60997e+06	1.40572e+06	343508	456241	438203	417098	-0.417839	0.442508		401339	354606	341632	502067	-0.738109	0.752453		295584	345511	315272	376015
412	15.0789	52759.6	67606.7	54701.9	58356.1	52229	46818.1	60086.7	44722.9	0.581376	-0.451636		58356.1	61336.1	60640.5	30384.8	65982.6	-0.0509796	-0.174515		58356.1	58460.6	43166.9	52258	45853.5	0.639514	-0.702614		46877.8	41292.1	49390.5	21788.7	41862.3	30867.3	11605.3	0.521531	-0.471802		36809	27682.8	34029.8	30703.4	0.277014	-0.346911		25884.9	29422	24148.5	23470.3
413	15.153	58834.5	133607	38806.9	77082.9	108247	132067	135095	114375	-0.0859813	0.689262		77082.9	178382	137183	170670	125842	-0.55388	0.350706		77082.9	77649.2	448705	654817	1.18522e+06	-0.940196	0.95661		1.24306e+06	1.17706e+06	1.13555e+06	222509	293324	349978	329614	-0.825309	0.870294		236577	216194	261368	321978	-0.955044	0.935955		201208	228331	186278	275358
415	15.15	419801	381360	388914	396692	400834	339776	394971	435122	-0.743862	0.32802		396692	505164	498670	429032	448219	-0.848533	0.0921119		396692	396455	1.00829e+06	1.49529e+06	2.68174e+06	-0.927872	0.94346		2.84586e+06	2.62857e+06	2.57078e+06	585111	764390	779408	780215	-0.736594	0.753194		736524	646782	666102	885862	-0.775382	0.777623		584147	633005	566103	747855
416	15.3079	0	0	11649.7	3883.23	0	0	0	0	0.341144	-0.707107		3883.23	0	0	0	0	0.691095	-0.707107		3883.23	3867.67	0	0	0	0.853951	-0.866602		0	0	0	0	54887.8	0	12911.3	0.19418	-0.244079		0	0	57857.5	0	-0.0528303	-0.0118023		0	0	0	0
420	15.2807	1.51903e+06	1.47451e+06	1.4599e+06	1.48448e+06	1.67584e+06	1.60463e+06	1.77547e+06	2.13835e+06	-0.953221	0.894434		1.48448e+06	1.97025e+06	2.04205e+06	1.70901e+06	1.72152e+06	-0.939575	0.150315		1.48448e+06	1.48424e+06	4.19249e+06	6.08182e+06	1.11108e+07	-0.927268	0.944237		1.16475e+07	1.10469e+07	1.06381e+07	2.90676e+06	3.67582e+06	3.86134e+06	3.93768e+06	-0.835051	0.84907		3.56238e+06	3.29707e+06	3.16644e+06	4.49733e+06	-0.782364	0.799845		3.00548e+06	3.56145e+06	4.51037e+06	5.93142e+06
423	15.3651	485858	473877	485807	481847	554385	490796	487829	546999	-0.62525	0.286127		481847	697268	684773	564502	547977	-0.881931	-0.000861706		481847	481761	1.55956e+06	2.34097e+06	4.62504e+06	-0.917203	0.935615		4.63046e+06	4.74517e+06	4.4995e+06	940510	1.2179e+06	1.17068e+06	1.12661e+06	-0.432672	0.454419		1.03129e+06	1.00498e+06	982783	1.28378e+06	-0.853849	0.871998		1.00972e+06	953077	811807	911513
425	15.6951	25942.4	43127.1	25537.4	31535.6	43345.5	23893	50484.2	18642.8	0.498264	-0.222515		31535.6	20833.6	34158.9	0	16571.9	-0.181786	-0.588469		31535.6	31660.1	48109.3	82837.7	162229	-0.88484	0.898874		164592	156704	165390	24992.3	38386.5	38916.7	47898.9	-0.903214	0.87815		29203.7	30645.9	31892.6	50612.8	-0.953747	0.966157		28822	29870	46434.8	53960.8
426	15.6947	94362	88790.6	82043	88398.6	46943.2	62123.8	67945.4	72009.1	-0.0652092	-0.123536		88398.6	76738.2	72163.7	73120.1	64150.8	0.425199	-0.933297		88398.6	88374.8	86401.8	173701	329179	-0.844474	0.852173		345561	299980	341997	69038.5	101141	24608.6	26790	0.782665	-0.82411		88724.2	62791.6	72883.3	27171.3	0.904572	-0.937673		20737.1	82268.4	82705.2	124104
427	15.5835	51004.3	48834.5	40434.1	46757.6	38349.4	0	49307.7	41989.5	-0.269148	0.0111461		46757.6	9671.06	44920.6	35531	43084.8	0.189103	0.19107		46757.6	46756.1	14153	39587.7	25052.9	0.478335	-0.555301		55738.1	10845	8575.52	67023.2	90108.5	85764.4	94690.5	-0.761771	0.739419		78991.1	83303.7	71044.8	106135	-0.757078	0.797777		74660.3	65405	84485	116967
428	15.4713	0	0	0	0	0	0	0	0	#DIV/0!	#DIV/0!		0	0	0	0	0	#DIV/0!	#DIV/0!		0	0	0	0	0	#DIV/0!	#DIV/0!		0	0	0	0	0	0	0	#DIV/0!	#DIV/0!		0	0	0	0	#DIV/0!	#DIV/0!		0	0	0	0
429	15.5944	7303.38	9029.37	8600.97	8311.24	0	15643.5	10119.9	14443.4	-0.326331	0.570366		8311.24	12472.5	15692.6	7916.55	9017.37	-0.88785	-0.149276		8311.24	8321.96	32230.7	70703.8	129749	-0.931698	0.938511		121068	131240	136939	22613.1	35034.5	20590.7	11797.2	0.726333	-0.714773		22665.2	29276.8	31237.5	37151.5	-0.93526	0.946085		26294.9	33329.4	33862.8	42345.9
430	15.6433	0	0	22880.2	7626.73	0	0	0	0	0.341144	-0.707107		7626.73	0	0	0	0	0.691095	-0.707107		7626.73	7596.19	0	0	0	0.853951	-0.866602		0	0	0	0	85921.2	0	11844.4	0.273005	-0.314384		0	0	43037.8	0	-0.0528303	-0.0118023		0	0	0	0
431	15.6657	377384	358952	331744	356027	334555	350246	371646	365470	-0.378473	0.615685		356027	437903	430354	352681	304774	-0.700178	-0.524682		356027	355955	429342	471553	662894	-0.888961	0.913396		710737	652750	625194	248433	396773	299522	284401	0.106303	-0.113872		311659	271032	260051	250618	0.798485	-0.806711		294196	313144	256158	315632
432	15.7192	0	0	0	0	0	0	0	0	#DIV/0!	#DIV/0!		0	0	0	0	0	#DIV/0!	#DIV/0!		0	0	0	0	0	#DIV/0!	#DIV/0!		0	0	0	0	0	0	0	#DIV/0!	#DIV/0!		0	0	0	0	#DIV/0!	#DIV/0!		0	0	0	0
433	15.6944	98405.3	88090.1	73959	86818.1	89455.5	100517	75584.9	119674	-0.778075	0.491585		86818.1	110799	133398	97896.5	116873	-0.854009	0.417959		86818.1	86776.3	246898	416605	832327	-0.912448	0.928039		881262	796024	819694	121042	219566	194755	203968	-0.559103	0.55478		151804	138658	146524	184028	-0.862944	0.860474		136990	115120	140604	167535
434	15.743	248721	277833	228743	251766	225610	249339	270302	241277	0.229582	0.23041		251766	269561	286379	230090	302990	-0.299633	0.34852		251766	252002	228498	195979	200635	0.957299	-0.930986		197806	192656	211443	203120	257762	227850	206830	0.223074	-0.201388		278758	216731	235693	264875	-0.162711	0.130776		272765	283211	280238	266783
435	15.8116	11564.1	0	8894.24	6819.46	495092	0	0	0	0.156845	-0.364516		6819.46	0	0	0	0	0.691095	-0.707107		6819.46	6739.58	0	9423.43	7282.76	-0.248734	0.160552		8507.2	13341.1	0	0	12457.8	0	0	0.374419	-0.403705		0	11867.4	0	0	0.389023	-0.318663		13849.7	0	11213.3	0
436	15.739	24133.3	26930.8	0	17021.4	24571.1	32937.7	13565.5	30727	-0.39663	0.308519		17021.4	0	0	22360.3	19947	0.727974	0.405675		17021.4	17073.8	0	0	358774	-0.629542	0.671723		1.06653e+06	0	9787.04	0	0	0	0	#DIV/0!	#DIV/0!		6114.74	0	0	0	0.581133	-0.601919		0	0	0	102293
437	15.8488	160997	190568	174377	175314	160611	159925	173220	143099	0.830323	-0.635131		175314	160296	181994	139822	195986	0.0194918	0.153443		175314	175510	138383	164268	165115	0.273507	-0.330292		162779	164445	168122	74225.4	100533	76488.9	38041.3	0.748151	-0.704058		87912.9	62713.7	98350.7	63427	0.338681	-0.417465		86636.8	90600.8	76181.2	88902.5
438	15.8528	0	7084.96	0	2361.65	0	0	11748.5	0	0.227127	0.218067		2361.65	0	0	0	56531.6	0.290829	0.684147		2361.65	2412.78	0	0	21147.6	-0.575177	0.617464		0	63442.9	0	0	0	0	0	#DIV/0!	#DIV/0!		0	0	5092.52	0	-0.0528303	-0.0118023		6708.02	0	0	0
439	15.9697	1.09937e+06	1.06649e+06	991852	1.05257e+06	1.22598e+06	1.13865e+06	1.24167e+06	1.54091e+06	-0.962204	0.850493		1.05257e+06	1.46756e+06	1.47156e+06	1.21675e+06	1.23242e+06	-0.899273	0.0956773		1.05257e+06	1.05248e+06	3.16513e+06	4.43005e+06	8.49115e+06	-0.919574	0.939253		8.99441e+06	8.43618e+06	8.04284e+06	2.05991e+06	2.80341e+06	2.74638e+06	2.86449e+06	-0.728056	0.726859		2.43311e+06	2.33625e+06	2.42637e+06	3.16986e+06	-0.918643	0.924716		2.16224e+06	2.6122e+06	3.28132e+06	4.37712e+06
440	15.9809	96228.4	81354.2	96997	91526.5	87317.3	75239.8	90133.2	122753	-0.943398	0.585525		91526.5	119353	119257	92539.8	99231.8	-0.818802	-0.129322		91526.5	91418.2	42495	0	0	0.963271	-0.948394		0	0	0	50636.2	104761	37406.2	0	0.744595	-0.736494		115118	39308.8	92983.5	0	0.741771	-0.795877		107168	106306	50677.7	0
442	16.0128	231184	232243	222211	228546	207288	208275	250371	240164	-0.42773	0.548667		228546	242298	247986	204665	220369	-0.553716	-0.492028		228546	228565	220792	214144	246007	-0.212913	0.271995		254064	238830	245126	272859	340028	318849	296666	-0.100038	0.130085		312150	291008	320875	354033	-0.898775	0.871667		246061	280832	278548	382192
445	16.0522	0	0	0	0	0	0	0	29749.5	-0.985527	0.707107		0	0	0	0	0	#DIV/0!	#DIV/0!		0	0	0	0	0	#DIV/0!	#DIV/0!		0	0	0	0	0	7927.3	0	-0.253639	0.373801		0	0	0	0	#DIV/0!	#DIV/0!		0	0	0	0
447	16.1336	1.94902e+06	1.90706e+06	1.83867e+06	1.89825e+06	2.22729e+06	2.11663e+06	2.2506e+06	2.57175e+06	-0.889666	0.886985		1.89825e+06	2.55489e+06	2.51001e+06	2.12247e+06	2.3652e+06	-0.784189	0.286796		1.89825e+06	1.8981e+06	5.27804e+06	7.53728e+06	1.39529e+07	-0.924115	0.942053		1.4358e+07	1.38101e+07	1.36906e+07	3.63789e+06	4.86686e+06	4.72917e+06	4.83583e+06	-0.666909	0.669796		4.32953e+06	4.09358e+06	4.24294e+06	5.71319e+06	-0.902004	0.908541		3.45439e+06	4.23224e+06	5.38161e+06	7.16318e+06
449	16.1685	0	0	0	0	0	61904.1	0	0	0.341144	0		0	0	0	0	0	#DIV/0!	#DIV/0!		0	0	0	0	2657.93	-0.665135	0.707107		7973.78	0	0	0	0	0	0	#DIV/0!	#DIV/0!		0	0	0	0	#DIV/0!	#DIV/0!		0	0	0	0
450	16.2035	246156	222922	217958	229012	204175	208480	234528	237538	-0.53343	0.487574		229012	257691	244441	222371	201676	-0.522267	-0.66499		229012	228882	301540	338925	511713	-0.894546	0.919047		511363	518400	505375	255171	341264	273884	255293	0.335131	-0.338581		323143	275953	286903	303446	0.0395072	-0.0704891		231062	266223	234616	296535
451	16.2564	0	0	0	0	0	0	0	0	#DIV/0!	#DIV/0!		0	26196.2	0	0	0	-0.172774	-0.353553		0	0	0	0	0	#DIV/0!	#DIV/0!		0	0	0	0	0	0	0	#DIV/0!	#DIV/0!		0	0	31480	0	-0.0528303	-0.0118023		0	0	0	0
453	16.298	2.27457e+06	2.20042e+06	2.16666e+06	2.21389e+06	2.63272e+06	2.3642e+06	2.62218e+06	3.20089e+06	-0.945476	0.824519		2.21389e+06	3.06315e+06	3.11706e+06	2.52656e+06	2.55508e+06	-0.912882	0.0598666		2.21389e+06	2.2135e+06	6.72545e+06	9.57603e+06	1.7877e+07	-0.924958	0.943243		1.89777e+07	1.75937e+07	1.70595e+07	4.55354e+06	6.1532e+06	6.09811e+06	6.06818e+06	-0.655176	0.669819		5.56711e+06	5.33191e+06	5.12433e+06	6.90088e+06	-0.806668	0.82675		4.66079e+06	5.63281e+06	7.11827e+06	9.54504e+06
456	16.3408	845643	791022	716363	784343	679458	647791	792819	838994	-0.634031	0.433795		784343	936353	845500	726379	762702	-0.4594	-0.486422		784343	784121	716953	696205	724102	0.824347	-0.810678		743886	707224	721195	762033	923306	922238	689084	0.334694	-0.249243		977141	819912	798953	964828	-0.215659	0.217091		835426	750709	738400	822087
457	16.3856	37022.4	26235	40573.6	34610.3	31765.9	34030	38768.5	72195.6	-0.979197	0.768039		34610.3	71970.5	21122	27527.6	27734.8	0.0555474	-0.452286		34610.3	34527.7	74758.8	91384.1	203527	-0.871157	0.899752		214346	200824	195410	16435.8	102290	62662.7	64797.3	-0.266209	0.256778		104201	52693.4	64049.8	96093.2	-0.211412	0.188188		58572	92605.8	47727.2	49198.2
458	16.5093	0	0	0	0	0	0	0	0	#DIV/0!	#DIV/0!		0	0	0	0	0	#DIV/0!	#DIV/0!		0	0	0	0	0	#DIV/0!	#DIV/0!		0	0	0	0	0	0	0	#DIV/0!	#DIV/0!		0	0	0	0	#DIV/0!	#DIV/0!		0	0	0	0
459	16.5363	77203.1	76273.7	67742	73739.6	59536.6	59254.5	96074	84085.3	-0.390517	0.568264		73739.6	99559.1	94149.8	76385.5	92244	-0.636559	0.191013		73739.6	73745.5	130183	165593	270813	-0.923652	0.942233		291955	255705	264778	102577	146442	118525	126910	-0.200198	0.166475		121133	93955.1	91956.2	137475	-0.545075	0.550058		101565	138086	129394	174667
460	16.6088	136015	143867	131645	137176	133861	138321	161248	142293	-0.0619641	0.547629		137176	161622	164295	134398	154084	-0.71919	0.0754469		137176	137238	159928	182002	168866	-0.897767	0.866405		181540	164849	160209	121803	186155	132613	124404	0.317683	-0.330638		175586	151466	155202	154609	0.495483	-0.526992		187351	194803	185616	233603
462	16.6249	56859.2	58225.5	46080.3	53721.6	51320.7	58348.1	59320.9	55817.9	-0.000362446	0.58642		53721.6	67375.5	70801	39699.7	49605	-0.628371	-0.442021		53721.6	53745.9	81533	83051.6	174382	-0.823841	0.861491		170638	175068	177438	56214.2	79791.5	62938.5	78439.5	-0.467301	0.399142		78948.7	72204.2	63280.2	90699.9	-0.544092	0.575032		48422.1	57288	41470.4	65303.2
463	16.7442	0	0	0	0	0	0	0	0	#DIV/0!	#DIV/0!		0	0	0	0	0	#DIV/0!	#DIV/0!		0	0	0	0	0	#DIV/0!	#DIV/0!		0	0	0	0	0	0	0	#DIV/0!	#DIV/0!		0	6341.13	0	0	0.389023	-0.318663		5149.22	0	0	0
464	16.7709	0	0	0	0	0	6936.69	0	0	0.341144	0		0	0	0	0	7090.41	0.259161	0.707107		0	0	10240.3	17908.6	40368.3	-0.915213	0.93367		45830.3	33187.6	42086.9	9116.28	0	0	0	0.688448	-0.702746		10942.3	6417.88	7025.47	0	0.936077	-0.961448		7588.41	0	5207.92	10105
465	16.8572	84970	91162.7	80254.6	85462.4	86102.9	80777.7	100961	93386	-0.393538	0.613807		85462.4	86654.5	96544.8	91758.9	70468.9	-0.587847	-0.40043		85462.4	85513.4	89712.2	98189.6	92493	-0.845584	0.792898		98662.4	89643.2	89173.4	57148.7	116052	79660	69068.4	0.131698	-0.130378		102367	82512.2	91674.6	94159.9	0.0226082	-0.0733504		111202	139598	107263	135733
466	16.9019	775190	1.15674e+06	778940	903623	1.18549e+06	417293	1.49226e+06	687972	0.190493	-0.0469602		903623	1.63489e+06	1.58925e+06	1.05016e+06	1.3501e+06	-0.784663	0.150811		903623	906371	3.63841e+06	4.58489e+06	9.65361e+06	-0.907126	0.932561		9.96938e+06	9.53533e+06	9.45612e+06	2.38622e+06	3.06052e+06	3.07273e+06	2.93766e+06	-0.566874	0.598489		2.64967e+06	2.59774e+06	2.40332e+06	3.45718e+06	-0.803022	0.82925		2.23357e+06	2.81408e+06	3.53159e+06	4.9621e+06
467	16.9812	4.0522e+06	3.7361e+06	3.9078e+06	3.8987e+06	3.67436e+06	3.43235e+06	3.98099e+06	4.28757e+06	-0.781799	0.531554		3.8987e+06	4.52891e+06	4.30555e+06	3.76809e+06	4.04196e+06	-0.59685	-0.243338		3.8987e+06	3.89661e+06	3.73424e+06	3.56135e+06	3.29353e+06	0.948656	-0.956554		3.27598e+06	3.2739e+06	3.3307e+06	3.28968e+06	3.96746e+06	3.29331e+06	3.22979e+06	0.431084	-0.452296		4.13193e+06	3.42241e+06	3.67101e+06	3.51191e+06	0.502328	-0.54901		4.53544e+06	4.45538e+06	4.23148e+06	4.48921e+06
469	17.0054	2.53001e+06	2.35719e+06	2.47192e+06	2.45304e+06	2.85948e+06	2.51259e+06	2.89773e+06	3.32685e+06	-0.906593	0.804194		2.45304e+06	3.25763e+06	3.28516e+06	2.75973e+06	2.8551e+06	-0.895337	0.137596		2.45304e+06	2.45187e+06	7.50498e+06	1.04578e+07	1.94012e+07	-0.925757	0.944565		2.05578e+07	1.87623e+07	1.88834e+07	5.0324e+06	7.06645e+06	6.43731e+06	6.70546e+06	-0.532858	0.522257		5.81977e+06	5.78665e+06	5.50709e+06	7.70468e+06	-0.854286	0.877191		5.0877e+06	6.2535e+06	8.00275e+06	1.11794e+07
471	17.0267	0	0	0	0	0	0	0	0	#DIV/0!	#DIV/0!		0	6514.8	0	0	0	-0.172774	-0.353553		0	0	0	37233.3	0	-0.449182	0.353553		0	0	0	0	0	0	0	#DIV/0!	#DIV/0!		30940.7	0	5835.04	0	0.598802	-0.633372		0	0	0	0
472	17.0571	125863	129086	127917	127622	138793	233248	93445.8	166561	-0.0496895	0.0980359		127622	156941	121511	99668	150535	0.0905475	-0.0782989		127622	127642	834765	1.01637e+06	1.74526e+06	-0.940131	0.961075		1.83549e+06	1.73737e+06	1.66291e+06	605765	783974	659983	714016	-0.227333	0.181418		281217	698339	626361	758740	-0.688222	0.721537		711343	781386	820558	1.11261e+06
474	17.0863	132410	130577	120949	127979	106017	106364	138581	111647	0.215677	-0.00107502		127979	132178	127429	102547	114890	-0.175051	-0.724824		127979	127981	128085	119042	131737	0.144488	-0.0477328		141375	123742	130093	143709	200548	187617	202080	-0.67928	0.663559		179495	167726	187869	221967	-0.943201	0.927551		177855	198534	199365	261312
476	17.2025	1.26429e+06	1.17084e+06	1.16133e+06	1.19882e+06	1.31645e+06	1.26815e+06	1.39555e+06	1.68645e+06	-0.967019	0.880808		1.19882e+06	1.67769e+06	1.46917e+06	1.21474e+06	1.4196e+06	-0.556885	-0.0170727		1.19882e+06	1.19828e+06	3.6806e+06	5.35617e+06	1.05955e+07	-0.915148	0.934536		1.10966e+07	1.03075e+07	1.03824e+07	2.45712e+06	3.33042e+06	3.25344e+06	3.3143e+06	-0.673057	0.678349		2.72227e+06	2.76869e+06	2.82903e+06	3.8143e+06	-0.947059	0.959321		2.37696e+06	2.91853e+06	3.76506e+06	5.31601e+06
479	17.3736	0	0	0	0	0	0	0	0	#DIV/0!	#DIV/0!		0	0	0	0	0	#DIV/0!	#DIV/0!		0	0	0	0	64492.8	-0.665135	0.707107		0	0	193478	0	0	0	0	#DIV/0!	#DIV/0!		0	0	0	0	#DIV/0!	#DIV/0!		0	0	0	0
480	17.3903	0	0	0	0	0	0	0	0	#DIV/0!	#DIV/0!		0	0	0	0	0	#DIV/0!	#DIV/0!		0	0	0	0	0	#DIV/0!	#DIV/0!		0	0	0	0	0	0	10820.2	-0.809228	0.73265		0	0	0	0	#DIV/0!	#DIV/0!		8200.96	0	0	0
481	17.3991	1.31551e+06	1.18881e+06	1.24465e+06	1.24965e+06	1.43669e+06	1.27465e+06	1.39974e+06	1.79583e+06	-0.978421	0.762775		1.24965e+06	1.68146e+06	1.74035e+06	1.374e+06	1.49265e+06	-0.889756	0.13734		1.24965e+06	1.24883e+06	3.76092e+06	5.478e+06	1.06209e+07	-0.918291	0.937042		1.12863e+07	1.03326e+07	1.02438e+07	2.61342e+06	3.645e+06	3.32952e+06	3.48037e+06	-0.546798	0.535187		3.027e+06	3.02575e+06	3.00913e+06	4.1504e+06	-0.911653	0.927569		2.62556e+06	3.15266e+06	4.09115e+06	5.65505e+06
483	17.4722	202748	178821	168431	183333	169400	165516	190355	190434	-0.539097	0.474418		183333	203004	189714	177429	167704	-0.436639	-0.67799		183333	183206	234790	0	0	0.831352	-0.777773		0	0	0	213556	266018	214869	201023	0.51157	-0.518846		240828	215172	200048	239582	-0.168659	0.189147		193452	211741	73226.2	0
484	17.4875	61054.1	76040.7	28575.4	55223.4	80063.5	30505.1	42786.5	81286.2	-0.64089	0.104367		55223.4	83022.3	99634.2	71086	73487.1	-0.980296	0.237864		55223.4	55374.9	76739.4	77958.3	783237	-0.687122	0.728761		845265	765162	739283	27356.4	91564.6	198029	222085	-0.967948	0.98829		187224	342790	68809.8	75236.6	0.660701	-0.594777		69141.6	204143	89097.4	372012
485	17.5289	2.85797e+06	2.84335e+06	2.73428e+06	2.81187e+06	2.62871e+06	2.76298e+06	2.98005e+06	2.81335e+06	-0.072485	0.444818		2.81187e+06	3.11542e+06	3.17488e+06	2.64128e+06	2.82046e+06	-0.707167	-0.321372		2.81187e+06	2.81193e+06	2.91845e+06	2.99512e+06	3.13449e+06	-0.951972	0.963096		3.26859e+06	3.02175e+06	3.11315e+06	2.73294e+06	3.45988e+06	2.78249e+06	2.5203e+06	0.530492	-0.529327		3.3459e+06	2.88057e+06	2.92274e+06	2.85807e+06	0.62532	-0.652895		3.27336e+06	2.96462e+06	2.8385e+06	3.30857e+06
486	17.6573	0	0	7502.7	2500.9	0	12564.8	0	0	0.421876	-0.145157		2500.9	0	0	0	0	0.691095	-0.707107		2500.9	2490.88	0	0	0	0.853951	-0.866602		0	0	0	0	0	0	0	#DIV/0!	#DIV/0!		0	20932.7	0	0	0.389023	-0.318663		0	0	0	0
487	17.6019	168887	171787	164237	168304	152464	169016	186902	181331	-0.408021	0.716615		168304	190827	189910	193602	174172	-0.749475	0.202269		168304	168331	184512	200008	200765	-0.967723	0.952408		209448	192861	199985	171436	213349	161235	165435	0.481523	-0.523018		192870	177780	177399	157210	0.945074	-0.965533		215125	217012	202078	260700
488	17.6984	16569.5	14005.4	9869.25	13481.4	21802	0	17258.2	24405.9	-0.63229	0.285897		13481.4	27896.2	20103.7	21046.8	15667.5	-0.564664	-0.0703287		13481.4	13471.8	51280.2	62096	162008	-0.867283	0.898127		175938	141842	168244	34385.1	36007.5	44965.2	46056.3	-0.958734	0.986201		43782.3	43988.8	9361.58	51123.4	-0.12873	0.191287		33713.3	39199.8	57864.3	76154.4
489	17.6984	6181.2	14131.6	5461.05	8591.28	8685.16	6521.66	0	10571.1	-0.430262	-0.18219		8591.28	18478	17229.3	5319.96	8207.39	-0.685681	-0.373532		8591.28	8649.61	37483.2	62096.9	118923	-0.928967	0.94368		102646	132842	121282	14986.9	20262.1	29622.8	27052	-0.866937	0.918217		27629.7	19960	18704.7	24974.4	-0.00910212	0.00877082		19432.1	25385.1	23944.5	5539.46
490	17.7434	451459	412424	401085	421656	388450	404573	438636	443626	-0.578916	0.643467		421656	480187	483567	429421	412534	-0.833233	-0.322957		421656	421442	424904	451903	475678	-0.916884	0.909431		491207	477319	458510	394773	476847	406013	373801	0.501691	-0.495505		486585	413394	420623	397752	0.721074	-0.749458		473243	472107	451481	515458
491	17.7432	28778.6	28060.8	108153	54997.3	29070.4	25769.7	28895.1	0	0.833889	-0.893756		54997.3	0	0	0	27088.3	0.82025	-0.359491		54997.3	54886.2	0	23903.1	0	0.759094	-0.810058		0	0	0	24276.5	31983.5	26368.3	0	0.777362	-0.710768		30969.4	0	0	0	0.581133	-0.601919		0	0	35618.7	0
492	17.8755	223915	193595	199084	205531	234841	210176	242289	267394	-0.875495	0.822482		205531	286144	290951	241889	251441	-0.902156	0.21501		205531	205346	688815	994670	2.31808e+06	-0.887336	0.91129		2.24781e+06	2.68643e+06	2.01999e+06	419126	596731	512773	585983	-0.562709	0.521693		463139	482247	480943	696078	-0.936136	0.95286		398191	499611	672775	992490
495	17.5809	0	0	7963.3	2654.43	0	0	0	63885.7	-0.980739	0.684275		2654.43	0	0	0	0	0.691095	-0.707107		2654.43	2643.8	0	0	0	0.853951	-0.866602		0	0	0	0	0	0	0	#DIV/0!	#DIV/0!		0	0	0	0	#DIV/0!	#DIV/0!		0	0	0	0
496	17.9717	784801	701240	743933	743325	702434	568480	719892	571889	0.527795	-0.609951		743325	600311	518029	761401	568190	0.680666	-0.275924		743325	742776	597093	521695	556634	0.912856	-0.898951		588543	543825	537532	885796	659118	669903	833091	0.0546663	-0.12124		571172	556208	513940	603183	-0.433915	0.476119		622694	735607	681366	681417
497	17.9305	0	0	0	0	0	0	0	0	#DIV/0!	#DIV/0!		0	0	0	0	0	#DIV/0!	#DIV/0!		0	0	0	22239	43705.3	-0.891693	0.885021		40109.2	43264.1	47742.6	5815.21	11170.7	19161.4	6061.62	-0.126391	0.240671		22623.6	5899.85	7393.31	9323.16	0.423616	-0.449204		9405.4	0	13359.4	10893.2
498	17.9637	2.11076e+06	1.93432e+06	1.95768e+06	2.00092e+06	1.78599e+06	1.81136e+06	2.11423e+06	2.1247e+06	-0.5586	0.562776		2.00092e+06	2.20323e+06	2.22872e+06	1.92605e+06	2.05047e+06	-0.727575	-0.215772		2.00092e+06	1.99985e+06	2.00244e+06	2.01678e+06	2.00351e+06	-0.5916	0.506879		2.02718e+06	2.02341e+06	1.95993e+06	1.75115e+06	2.17482e+06	1.73002e+06	1.66478e+06	0.502601	-0.520508		2.26907e+06	1.80372e+06	1.84594e+06	1.85284e+06	0.510536	-0.537218		2.21931e+06	2.0838e+06	1.96044e+06	2.19863e+06
499	17.998	908881	842135	833668	861561	986810	909384	1.04329e+06	1.67666e+06	-0.996544	0.802588		861561	1.15365e+06	1.15993e+06	942214	978135	-0.882306	0.0258822		861561	861180	3.67036e+06	5.2582e+06	1.15505e+07	-0.903661	0.926255		1.21523e+07	1.14802e+07	1.10189e+07	2.37218e+06	3.4519e+06	3.23376e+06	3.4298e+06	-0.657823	0.648907		2.7536e+06	2.7814e+06	2.63408e+06	3.67953e+06	-0.862432	0.886912		2.34799e+06	2.77679e+06	3.67729e+06	5.45081e+06
500	18.1546	0	0	0	0	0	0	0	0	#DIV/0!	#DIV/0!		0	0	0	0	0	#DIV/0!	#DIV/0!		0	0	0	0	0	#DIV/0!	#DIV/0!		0	0	0	0	0	0	0	#DIV/0!	#DIV/0!		0	0	0	0	#DIV/0!	#DIV/0!		0	0	0	0
503	18.0171	58047.2	0	85455.2	47834.1	0	0	0	16569.8	-0.000249448	-0.474974		47834.1	0	0	0	0	0.691095	-0.707107		47834.1	47378.7	0	0	0	0.854689	-0.86739		0	0	0	0	0	0	133568	-0.809228	0.73265		0	0	0	0	#DIV/0!	#DIV/0!		0	0	0	0
504	17.9576	0	0	0	0	0	0	0	0	#DIV/0!	#DIV/0!		0	0	0	7343.97	11751.6	0.275597	0.893817		0	0	0	0	134619	-0.665135	0.707107		381449	22407.9	0	0	0	0	56499.5	-0.809228	0.73265		0	0	0	11848.9	-0.917326	0.932385		0	15044.8	12823.1	0
505	17.9841	0	0	0	0	0	0	0	0	#DIV/0!	#DIV/0!		0	0	0	0	0	#DIV/0!	#DIV/0!		0	0	0	0	0	#DIV/0!	#DIV/0!		0	0	0	13567.1	0	0	0	0.688448	-0.702746		0	0	0	0	#DIV/0!	#DIV/0!		0	0	0	0
506	18.0342	0	0	13092.7	4364.23	13868.5	139223	0	0	0.377696	-0.0590664		4364.23	0	0	0	0	0.691095	-0.707107		4364.23	4346.76	0	0	0	0.853951	-0.866602		0	0	0	0	0	0	0	#DIV/0!	#DIV/0!		0	0	0	0	#DIV/0!	#DIV/0!		0	0	0	0
507	17.985	0	12369.7	0	4123.23	0	0	0	0	0.341144	-0.707107		4123.23	0	0	0	0	0.691095	-0.707107		4123.23	4212.48	0	0	0	0.850435	-0.862852		0	0	0	0	0	0	0	#DIV/0!	#DIV/0!		0	0	0	0	#DIV/0!	#DIV/0!		0	0	0	0
509	18.0698	4.31116e+07	4.14718e+07	4.08911e+07	4.18248e+07	3.92576e+07	3.93082e+07	4.36823e+07	4.18965e+07	-0.244456	0.380817		4.18248e+07	4.69447e+07	4.49818e+07	4.07316e+07	4.06454e+07	-0.609551	-0.482551		4.18248e+07	4.1816e+07	4.23978e+07	4.0656e+07	4.18365e+07	0.38857	-0.282019		4.31158e+07	4.13978e+07	4.09959e+07	4.04362e+07	4.48893e+07	4.20112e+07	3.72277e+07	0.604795	-0.55713		4.58061e+07	4.13861e+07	4.07696e+07	4.31231e+07	0.223429	-0.229166		4.78236e+07	4.72929e+07	4.39586e+07	4.82904e+07
511	17.9978	0	0	0	0	0	0	82506.7	0	0.15162	0.353553		0	0	0	0	0	#DIV/0!	#DIV/0!		0	0	0	115893	0	-0.449182	0.353553		0	0	0	0	0	0	0	#DIV/0!	#DIV/0!		68421.5	0	0	0	0.581133	-0.601919		0	0	11568.1	0
512	18.124	0	0	0	0	94569.8	0	0	0	0.15162	-0.353553		0	0	0	0	0	#DIV/0!	#DIV/0!		0	0	0	0	40179.1	-0.665135	0.707107		0	0	120537	0	0	0	0	#DIV/0!	#DIV/0!		0	0	0	0	#DIV/0!	#DIV/0!		0	0	0	0
514	18.0875	0	0	0	0	0	0	0	0	#DIV/0!	#DIV/0!		0	7746.31	7158.82	0	0	-0.789275	-0.299666		0	0	52451.2	0	0	0.0691049	0		0	0	0	0	0	0	0	#DIV/0!	#DIV/0!		0	0	0	0	#DIV/0!	#DIV/0!		58827.2	0	0	0
515	18.1358	0	0	0	0	0	0	0	25135.9	-0.985527	0.707107		0	0	0	0	0	#DIV/0!	#DIV/0!		0	0	0	0	0	#DIV/0!	#DIV/0!		0	0	0	0	0	0	0	#DIV/0!	#DIV/0!		0	0	0	0	#DIV/0!	#DIV/0!		0	0	0	0
516	18.1157	829946	848655	789478	822693	781679	864490	948649	801953	0.321892	0.300177		822693	841453	904907	798773	816231	-0.800584	-0.214361		822693	822882	855006	844286	898436	-0.830092	0.87819		962722	859731	872853	954036	993752	890623	770212	0.919899	-0.8928		992188	928046	907513	929288	0.507479	-0.507308		834151	819513	726901	855716
517	18.196	2.38138e+06	2.15916e+06	2.15891e+06	2.23315e+06	2.49432e+06	2.43463e+06	2.65526e+06	3.09704e+06	-0.935258	0.919707		2.23315e+06	2.89697e+06	2.8829e+06	2.4815e+06	2.50991e+06	-0.887239	0.0765781		2.23315e+06	2.23184e+06	6.74042e+06	9.38652e+06	1.78672e+07	-0.920803	0.940436		1.90633e+07	1.73568e+07	1.71815e+07	4.54422e+06	6.73501e+06	5.68175e+06	5.98232e+06	-0.347417	0.326749		5.25103e+06	5.19546e+06	5.07563e+06	7.14092e+06	-0.88525	0.903444		4.49737e+06	5.54241e+06	6.54028e+06	9.60564e+06
518	18.3338	31253.9	0	18730.9	16661.6	20023.5	19341.6	11148.7	82322.9	-0.971663	0.656007		16661.6	28199.2	39452.3	9158.73	41978.3	-0.455565	0.351902		16661.6	16452.8	0	22817.1	0	0.301263	-0.404926		0	0	0	31574.9	54999.5	29776.1	21137.1	0.609983	-0.613533		35889.7	30584.1	28160.3	53403.6	-0.777527	0.794638		32062	0	0	29453.7
519	18.3131	12669.7	19449.4	10263.8	14127.6	13501	21589.2	5366.34	17793.2	-0.184565	-0.0210555		14127.6	23914.8	25712	8675.78	29426.2	-0.386428	0.280942		14127.6	14179.8	35663.6	61427.9	113633	-0.923118	0.935383		118833	99335.8	122730	58526.1	55135.5	57250.6	52696.2	0.738385	-0.661551		65061.8	59455.6	50631.7	44181.2	0.957903	-0.945817		42918.7	40009.5	57274.7	60471
520	18.3166	0	0	0	0	0	0	0	0	#DIV/0!	#DIV/0!		0	0	0	0	0	#DIV/0!	#DIV/0!		0	0	0	0	0	#DIV/0!	#DIV/0!		0	0	0	0	0	0	0	#DIV/0!	#DIV/0!		0	0	0	0	#DIV/0!	#DIV/0!		0	0	0	0
521	17.8072	0	784955	0	261652	0	0	5596.93	38672.2	0.205394	-0.614999		261652	0	0	0	0	0.691095	-0.707107		261652	267316	0	0	162279	0.563709	-0.554327		486836	0	0	0	0	0	160361	-0.809228	0.73265		0	141526	0	0	0.389023	-0.318663		0	0	0	0
522	18.4281	1.34945e+06	1.30204e+06	1.2018e+06	1.28443e+06	1.134e+06	1.2334e+06	1.40272e+06	1.29537e+06	-0.151099	0.469546		1.28443e+06	1.44739e+06	1.44896e+06	1.26241e+06	1.21175e+06	-0.742678	-0.474069		1.28443e+06	1.28428e+06	1.33544e+06	1.33076e+06	1.50627e+06	-0.804541	0.84555		1.57725e+06	1.46983e+06	1.47171e+06	1.24429e+06	1.4975e+06	1.29508e+06	1.1595e+06	0.524135	-0.506098		1.4503e+06	1.32139e+06	1.34488e+06	1.38598e+06	0.127665	-0.156219		1.44342e+06	1.46117e+06	1.31798e+06	1.4679e+06
523	18.4955	10447.9	9378.4	10528.6	10118.3	0	10217.8	16582.7	16214.1	-0.435123	0.678132		10118.3	17315.6	16282.8	11617.5	14135.8	-0.765055	0.121635		10118.3	10110.5	55131.8	64269.9	165365	-0.877008	0.908348		156334	174418	165345	21392.7	38301.9	49958.7	48614.2	-0.869854	0.902186		26401.8	37472.8	23263.8	40566.7	-0.508056	0.579309		37243.7	8652.54	45479.1	77257.7
524	18.5642	40011	39697.4	31572.8	37093.7	44717.4	45456.2	44896.5	57208.7	-0.907365	0.885947		37093.7	55220.5	60126.1	43982.8	54428.5	-0.822028	0.394922		37093.7	37102.7	148392	196284	484984	-0.880153	0.907569		515221	497710	442021	89400.4	133142	119372	126840	-0.555781	0.541665		115324	104887	103259	152223	-0.81612	0.829281		28654.9	115118	149474	217641
525	18.571	845102	828721	783937	819253	758920	806352	881896	828553	-0.1337	0.506376		819253	889021	948915	782161	848023	-0.78225	-0.121131		819253	819217	851619	904995	945770	-0.965806	0.960573		991343	895601	950367	831179	992513	760571	747699	0.6483	-0.678595		964496	797034	838625	810462	0.540851	-0.579825		914597	818851	757814	885185
526	18.5826	0	0	0	0	24836.3	0	0	0	0.15162	-0.353553		0	6129.73	0	5167.76	0	-0.120093	-0.0488665		0	0	0	0	3507.43	-0.665135	0.707107		0	0	10522.3	0	6125.11	7398.63	0	0.0529117	0.037182		0	0	0	0	#DIV/0!	#DIV/0!		0	0	0	0
527	18.552	0	0	7400.47	2466.82	0	0	0	0	0.341144	-0.707107		2466.82	0	0	5686.15	0	0.348043	0.0474753		2466.82	2456.95	4782.88	0	0	0.646553	-0.581488		0	0	0	0	0	0	0	#DIV/0!	#DIV/0!		0	6098.24	38686.1	0	0.00885562	-0.0646838		0	0	0	0
528	18.6507	1.97645e+07	1.91912e+07	1.85803e+07	1.91787e+07	1.81261e+07	1.88799e+07	2.12767e+07	1.951e+07	-0.103176	0.515298		1.91787e+07	2.07365e+07	2.10709e+07	1.9412e+07	1.93248e+07	-0.894055	-0.183918		1.91787e+07	1.91761e+07	1.98349e+07	2.04414e+07	2.26357e+07	-0.881418	0.903182		2.32367e+07	2.22237e+07	2.24469e+07	2.09981e+07	2.37396e+07	2.06111e+07	1.83919e+07	0.736905	-0.720318		2.37602e+07	2.07645e+07	2.07122e+07	2.15156e+07	0.36896	-0.385603		2.15869e+07	2.01766e+07	1.91594e+07	2.2571e+07
530	18.6086	28043.4	0	10633.3	12892.2	0	0	0	0	0.341144	-0.707107		12892.2	0	0	0	0	0.691095	-0.707107		12892.2	12713.1	0	0	0	0.855268	-0.868009		0	0	0	0	0	0	0	#DIV/0!	#DIV/0!		0	0	0	0	#DIV/0!	#DIV/0!		0	0	0	0
531	18.7524	26852	21216.9	6623.48	18230.8	23966.8	28644.2	33337.9	28002.4	-0.230299	0.806956		18230.8	33950.6	34977.3	35461.5	12202.5	-0.705788	-0.152307		18230.8	18217.1	123039	168985	486890	-0.864012	0.893022		509273	493551	457846	84372.2	121707	138543	67619.3	0.210809	-0.108447		103105	127457	66743.3	167717	-0.564317	0.623683		73930.7	85230	122728	139861
534	18.8127	18417.9	0	16803.7	11740.5	35209.3	5543.95	5038.01	19718	-0.265125	-0.17926		11740.5	35570.8	15476.6	19668.4	25913.3	-0.150981	0.20967		11740.5	11609.8	56097.1	116460	262968	-0.899999	0.915325		282762	221143	284999	68514.1	117480	92687.4	99626.8	-0.320014	0.297524		87348.4	74428	42710.3	80555.2	0.0902084	-0.0427764		43050.9	60640	95281	88510.2
536	18.8591	3.57794e+06	3.15434e+06	2.96793e+06	3.2334e+06	3.01462e+06	3.18874e+06	3.53361e+06	3.19769e+06	0.0768811	0.376566		3.2334e+06	3.77547e+06	3.68178e+06	3.21876e+06	2.97036e+06	-0.697482	-0.503393		3.2334e+06	3.23116e+06	3.48207e+06	3.48406e+06	3.84329e+06	-0.894978	0.928514		4.09282e+06	3.79421e+06	3.64284e+06	3.39313e+06	3.96184e+06	3.36965e+06	3.05359e+06	0.652953	-0.644322		3.74418e+06	3.43285e+06	3.41866e+06	3.56687e+06	0.194171	-0.20586		3.55031e+06	3.51951e+06	3.12781e+06	3.66375e+06
538	18.9455	0	8015.33	10017.2	6010.84	9335.78	0	0	11057.2	-0.645219	0.0232347		6010.84	0	0	7928.4	10860.3	0.674712	0.575147		6010.84	6055.3	26264.5	32605.5	68522.9	-0.908593	0.934405		95633.5	12295.9	97639.5	0	0	7180.49	17063.2	-0.967371	0.939899		22561.4	0	18029.8	22798.8	-0.405694	0.345875		0	16085	9185.86	0
539	19.1736	7172.06	8218.21	0	5130.09	0	6958.68	10450	0	0.56266	0.00661353		5130.09	19816.6	10669.7	0	0	-0.462248	-0.56926		5130.09	5147.21	18966.7	53651.3	106561	-0.913916	0.919853		123865	90884.3	104934	21833.6	30731.9	19901	21326.9	0.429705	-0.475807		0	17471.6	12814.5	40663.7	-0.918424	0.948272		11103.5	18804.2	22058.3	37215.5
541	19.0846	2.92461e+06	2.75407e+06	2.79745e+06	2.82538e+06	2.65383e+06	2.64843e+06	2.76164e+06	2.83816e+06	-0.53446	0.231981		2.82538e+06	2.82903e+06	2.80335e+06	2.79342e+06	2.82445e+06	0.448703	-0.375436		2.82538e+06	2.82431e+06	2.84999e+06	2.74354e+06	2.82191e+06	0.44625	-0.342643		2.96342e+06	2.80464e+06	2.69766e+06	2.74472e+06	2.78605e+06	2.67952e+06	2.57629e+06	0.920335	-0.899265		2.89387e+06	2.62568e+06	2.64465e+06	2.70522e+06	0.33433	-0.357205		2.92373e+06	2.93694e+06	2.74246e+06	2.8432e+06
542	19.3213	5414.35	0	0	1804.78	0	21289	0	0	0.376755	-0.0610291		1804.78	0	0	0	0	0.691095	-0.707107		1804.78	1772.94	0	0	7023.12	-0.43375	0.475132		0	21069.3	0	0	0	0	0	#DIV/0!	#DIV/0!		0	0	0	23279.9	-0.917326	0.932385		0	0	0	358946
543	19.2268	8530.75	0	0	2843.58	0	0	0	9164.42	-0.906769	0.502723		2843.58	0	0	0	0	0.691095	-0.707107		2843.58	2793.42	0	0	4033.54	0.0661757	-0.0356487		0	12100.6	0	0	0	14812.1	0	-0.253639	0.373801		0	0	0	0	#DIV/0!	#DIV/0!		0	20837.7	0	0
546	19.2526	9993.61	312016	0	107337	0	0	0	0	0.341144	-0.707107		107337	0	0	0	0	0.691095	-0.707107		107337	109529	0	0	0	0.850606	-0.863033		0	0	0	0	25574.6	0	42980.4	-0.599351	0.503277		0	0	0	0	#DIV/0!	#DIV/0!		0	0	0	0
547	19.1936	0	0	0	0	0	0	0	0	#DIV/0!	#DIV/0!		0	0	0	0	44777.1	0.259161	0.707107		0	0	0	0	3886.11	-0.665135	0.707107		0	0	11658.3	0	0	0	0	#DIV/0!	#DIV/0!		0	0	0	0	#DIV/0!	#DIV/0!		0	0	0	0
548	19.2349	0	0	0	0	0	0	0	0	#DIV/0!	#DIV/0!		0	124098	0	0	0	-0.172774	-0.353553		0	0	0	0	0	#DIV/0!	#DIV/0!		0	0	0	230134	0	0	0	0.688448	-0.702746		0	0	0	0	#DIV/0!	#DIV/0!		0	0	0	0
549	19.1925	0	0	0	0	0	0	0	0	#DIV/0!	#DIV/0!		0	0	0	0	0	#DIV/0!	#DIV/0!		0	0	0	0	0	#DIV/0!	#DIV/0!		0	0	0	0	0	0	0	#DIV/0!	#DIV/0!		0	0	0	0	#DIV/0!	#DIV/0!		8731.81	0	0	0
550	19.1982	0	0	0	0	0	0	0	381867	-0.985527	0.707107		0	8251.54	0	12047.2	0	-0.0707954	0.104943		0	0	0	0	0	#DIV/0!	#DIV/0!		0	0	0	5311.65	10261.6	18436.8	31137.9	-0.991516	0.96734		0	26310.8	0	12945.8	-0.065195	0.146537		14050.7	10683.5	0	0
551	19.1974	0	0	0	0	10751.8	0	0	0	0.15162	-0.353553		0	0	0	0	0	#DIV/0!	#DIV/0!		0	0	0	0	0	#DIV/0!	#DIV/0!		0	0	0	0	0	0	0	#DIV/0!	#DIV/0!		170969	0	0	17679.7	0.501086	-0.5209		0	0	0	0
552	19.2474	125203	14319.9	0	46507.5	0	0	0	0	0.341144	-0.707107		46507.5	0	0	0	15992.9	0.802041	-0.476928		46507.5	45874.6	0	0	2881.96	0.837847	-0.84866		0	8645.88	0	0	0	0	0	#DIV/0!	#DIV/0!		0	0	11075.1	0	-0.0528303	-0.0118023		0	19467.6	0	14510.5
553	19.144	0	0	0	0	0	0	0	0	#DIV/0!	#DIV/0!		0	0	0	0	0	#DIV/0!	#DIV/0!		0	0	0	0	19248.4	-0.665135	0.707107		57745.3	0	0	0	0	0	0	#DIV/0!	#DIV/0!		0	0	0	0	#DIV/0!	#DIV/0!		0	0	0	0
554	19.2445	0	0	0	0	0	0	0	0	#DIV/0!	#DIV/0!		0	0	0	0	0	#DIV/0!	#DIV/0!		0	0	0	0	0	#DIV/0!	#DIV/0!		0	0	0	0	16817.9	0	0	0.374419	-0.403705		0	0	0	0	#DIV/0!	#DIV/0!		0	0	0	0
556	19.1829	0	0	0	0	0	0	264101	0	0.15162	0.353553		0	0	0	0	0	#DIV/0!	#DIV/0!		0	0	0	0	0	#DIV/0!	#DIV/0!		0	0	0	0	0	0	0	#DIV/0!	#DIV/0!		0	0	16942.9	0	-0.0528303	-0.0118023		0	0	0	0
557	19.2797	0	0	0	0	0	0	0	8845.02	-0.985527	0.707107		0	0	0	0	0	#DIV/0!	#DIV/0!		0	0	0	0	0	#DIV/0!	#DIV/0!		0	0	0	0	0	0	110200	-0.809228	0.73265		0	133672	0	13596.8	0.304596	-0.230545		0	0	0	0
562	19.2421	1.41079e+07	1.36754e+07	1.40306e+07	1.3938e+07	1.46601e+07	1.40115e+07	1.49082e+07	1.27296e+07	0.777974	-0.405075		1.3938e+07	1.50946e+07	1.40068e+07	1.40837e+07	1.2954e+07	-0.297704	-0.620861		1.3938e+07	1.3935e+07	1.45206e+07	1.46807e+07	1.42635e+07	-0.678276	0.65557		1.42661e+07	1.42538e+07	1.42707e+07	1.49918e+07	1.54443e+07	1.59325e+07	1.45276e+07	0.254275	-0.141988		1.61052e+07	1.62678e+07	1.60185e+07	1.61284e+07	0.224973	-0.140812		1.68283e+07	1.60861e+07	1.61524e+07	1.63836e+07
566	19.2563	0	0	0	0	0	0	0	0	#DIV/0!	#DIV/0!		0	0	0	0	0	#DIV/0!	#DIV/0!		0	0	31879.7	0	0	0.0691049	2.30549e-17		0	0	0	0	0	0	0	#DIV/0!	#DIV/0!		0	54065.1	0	0	0.389023	-0.318663		0	0	0	0
568	19.4205	0	0	38227.2	12742.4	0	0	0	0	0.341144	-0.707107		12742.4	0	24750.7	25395.3	27047.9	-0.131604	0.73921		12742.4	12691.4	0	0	4495.88	0.71899	-0.719571		0	0	13487.6	0	0	0	0	#DIV/0!	#DIV/0!		24182.9	0	0	0	0.581133	-0.601919		0	30260.8	0	0
571	19.4688	49896.7	65086.9	24677	46553.5	55299	22115.3	47632	45927.6	-0.222235	-0.112473		46553.5	50359.7	49895.4	42636.7	45438.5	-0.536707	-0.489497		46553.5	46696.8	88524.3	121530	225910	-0.905172	0.924836		256754	196995	223983	49510.3	101839	102305	103879	-0.710528	0.722709		91688.5	89683.1	70760.7	121196	-0.641872	0.681616		66211.7	72134.6	51269.9	81781.3
572	19.4379	631004	661042	573555	621867	559467	558568	651301	605506	-0.116152	0.231898		621867	591254	690236	585000	599615	-0.605959	-0.18691		621867	622160	659926	590269	655035	-0.080805	0.191704		705571	641250	618284	697691	620232	626599	639585	0.509598	-0.535387		663156	620316	640190	644186	0.0554675	-0.107142		624046	608826	573955	622576
573	19.4979	985914	907992	852150	915352	843141	861002	940307	977835	-0.701394	0.631089		915352	1.02887e+06	1.06049e+06	871777	885584	-0.767621	-0.396376		915352	914969	1.03428e+06	940716	1.07932e+06	-0.666885	0.742097		1.14207e+06	1.04932e+06	1.04658e+06	931014	1.05442e+06	953231	883910	0.547097	-0.528584		1.06627e+06	955939	926814	976307	0.390407	-0.391274		1.01374e+06	1.01314e+06	883176	1.01154e+06
574	19.5246	1.1284e+06	1.0715e+06	984061	1.06132e+06	904635	1.01251e+06	1.10004e+06	1.01359e+06	0.0762801	0.2155		1.06132e+06	1.11795e+06	1.13416e+06	1.03517e+06	967097	-0.633045	-0.638266		1.06132e+06	1.0611e+06	1.11249e+06	1.08016e+06	1.24155e+06	-0.73727	0.79216		1.30462e+06	1.22564e+06	1.19438e+06	987544	1.19939e+06	998092	950960	0.473917	-0.483441		1.10826e+06	1.00897e+06	1.05749e+06	1.06001e+06	0.102597	-0.157236		1.0673e+06	1.06816e+06	945656	1.06933e+06
575	19.6268	9318.9	26329.6	9122.27	14923.6	11088.6	27206.9	29975.6	94277.2	-0.956423	0.830446		14923.6	19958.2	95852.5	13320	83604.1	-0.545177	0.508447		14923.6	15046.6	393089	493245	1.28191e+06	-0.889692	0.918651		1.36218e+06	1.23684e+06	1.24673e+06	155041	262403	194351	230211	-0.330784	0.285633		207265	202593	201382	297205	-0.897592	0.912613		176895	243769	247907	632097
576	19.7038	629567	576345	527655	577856	512514	519051	603791	586379	-0.371753	0.413456		577856	655066	668427	557962	557693	-0.775112	-0.401709		577856	577608	633373	581361	644406	-0.568707	0.653744		673748	651074	608397	582859	732849	639887	548860	0.430077	-0.398611		646324	594753	634771	638845	-0.272367	0.207592		650067	680869	606833	647754
577	19.6681	8660.67	12805.6	7270.44	9578.91	0	7602.89	0	10678.6	-0.400641	0.0668173		9578.91	0	10056.9	7737.18	8582.18	0.100419	0.220489		9578.91	9610.67	27321.4	37626.8	77371.6	-0.904591	0.926855		84857.9	58968.2	88288.6	5455	28835.8	11530.4	27088.7	-0.446249	0.376392		27974.1	20866.6	19996.4	23209.6	0.283448	-0.291308		13151.1	5225.66	28980.1	37922.3
578	19.7575	1.99062e+07	1.97314e+07	1.87307e+07	1.94561e+07	1.74489e+07	1.92379e+07	2.11467e+07	1.93528e+07	-0.00704167	0.42139		1.94561e+07	2.06773e+07	2.08741e+07	1.87765e+07	1.93129e+07	-0.706964	-0.379335		1.94561e+07	1.94564e+07	2.12465e+07	2.07935e+07	2.29891e+07	-0.862059	0.906011		2.40105e+07	2.22442e+07	2.27126e+07	2.0248e+07	2.36906e+07	1.97946e+07	1.86585e+07	0.620597	-0.628343		2.21108e+07	2.02781e+07	2.0158e+07	2.05698e+07	0.444372	-0.458714		2.02897e+07	1.92953e+07	1.72261e+07	2.03583e+07
579	19.5757	0	0	0	0	0	0	0	0	#DIV/0!	#DIV/0!		0	0	0	0	0	#DIV/0!	#DIV/0!		0	0	0	0	0	#DIV/0!	#DIV/0!		0	0	0	0	0	0	0	#DIV/0!	#DIV/0!		12120.4	0	0	0	0.581133	-0.601919		0	0	0	0
580	19.7187	0	0	0	0	0	0	0	0	#DIV/0!	#DIV/0!		0	0	0	0	0	#DIV/0!	#DIV/0!		0	0	0	0	0	#DIV/0!	#DIV/0!		0	0	0	0	0	0	0	#DIV/0!	#DIV/0!		0	0	0	0	#DIV/0!	#DIV/0!		0	0	0	0
581	19.878	0	0	0	0	0	0	0	0	#DIV/0!	#DIV/0!		0	0	16463.9	0	0	-0.820675	2.2321e-17		0	0	0	0	0	#DIV/0!	#DIV/0!		0	0	0	0	0	0	0	#DIV/0!	#DIV/0!		0	0	37543	0	-0.0528303	-0.0118023		0	0	0	0
582	19.8321	0	0	0	0	0	0	0	0	#DIV/0!	#DIV/0!		0	0	0	0	0	#DIV/0!	#DIV/0!		0	0	0	10308.7	28966.8	-0.846996	0.855148		32197.4	33172.8	21530.4	0	0	0	7381.68	-0.809228	0.73265		0	0	0	5344.26	-0.917326	0.932385		6648.57	0	8549.41	0
584	19.9557	3.59536e+07	3.56205e+07	3.24688e+07	3.46809e+07	3.32614e+07	3.37537e+07	3.75255e+07	3.58346e+07	-0.322793	0.606181		3.46809e+07	3.92475e+07	3.89246e+07	3.41828e+07	3.23342e+07	-0.715879	-0.503911		3.46809e+07	3.46832e+07	3.76917e+07	3.74806e+07	4.07051e+07	-0.901293	0.935732		4.22528e+07	4.03527e+07	3.95097e+07	3.60411e+07	4.16211e+07	3.6759e+07	3.34454e+07	0.586976	-0.569163		4.08743e+07	3.86358e+07	3.78346e+07	3.75978e+07	0.76851	-0.771984		3.86617e+07	3.74782e+07	3.44359e+07	3.97394e+07
585	19.9301	0	0	0	0	0	0	0	0	#DIV/0!	#DIV/0!		0	0	0	0	0	#DIV/0!	#DIV/0!		0	0	0	0	0	#DIV/0!	#DIV/0!		0	0	0	0	0	0	0	#DIV/0!	#DIV/0!		0	0	10240.9	0	-0.0528303	-0.0118023		0	0	0	0
587	20.0854	5187.15	0	5810.34	3665.83	6402.24	0	0	8920.61	-0.746989	0.1651		3665.83	9309.85	5267.54	0	6718.28	-0.213064	-0.145711		3665.83	3627.57	21359.4	33961.1	130185	-0.817834	0.84863		167996	96532.8	126028	14468.1	18681.1	18006.2	0	0.710014	-0.629217		19099.1	17905.8	13050.3	23145	-0.463875	0.508133		15312.9	21880.1	26138.3	36101.1
588	20.0945	174673	179911	171074	175219	174161	177840	207214	165309	0.430338	0.13115		175219	189872	174416	164700	204689	0.151783	0.341212		175219	175262	174739	173396	212858	-0.633715	0.678722		205530	218889	214154	121358	174979	135173	107978	0.473201	-0.453957		153424	113787	135853	146113	-0.225652	0.17454		151219	161962	148138	157939
589	20.1724	0	0	0	0	0	11844.6	11355.5	107206	-0.977104	0.780777		0	0	0	0	0	#DIV/0!	#DIV/0!		0	0	8732.49	0	0	0.0691049	2.10416e-17		0	0	0	10496.1	9179.42	0	0	0.934494	-0.971206		0	0	0	10368.7	-0.917326	0.932385		0	0	10753.3	0
590	20.1547	0	0	0	0	0	0	0	0	#DIV/0!	#DIV/0!		0	0	0	16506.1	0	0.0431934	0.353553		0	0	0	0	0	#DIV/0!	#DIV/0!		0	0	0	0	0	0	0	#DIV/0!	#DIV/0!		0	0	0	0	#DIV/0!	#DIV/0!		0	0	0	0
591	20.2158	1.00574e+07	9.13049e+06	9.47263e+06	9.5535e+06	8.71404e+06	9.05886e+06	1.00107e+07	9.56918e+06	-0.215493	0.417811		9.5535e+06	1.0176e+07	1.00802e+07	8.91235e+06	9.51866e+06	-0.507511	-0.414957		9.5535e+06	9.54759e+06	9.44098e+06	1.04084e+07	1.03631e+07	-0.869009	0.817217		1.11554e+07	1.01564e+07	9.77734e+06	9.42769e+06	1.04246e+07	9.24739e+06	8.71583e+06	0.696602	-0.694045		1.01339e+07	9.4682e+06	9.54255e+06	9.56962e+06	0.47281	-0.500725		1.02336e+07	9.91586e+06	8.84981e+06	1.02055e+07
593	20.0751	0	0	0	0	0	0	0	0	#DIV/0!	#DIV/0!		0	0	0	16738.2	0	0.0431934	0.353553		0	0	0	77095	0	-0.449182	0.353553		0	0	0	0	20764	0	0	0.374419	-0.403705		29836.5	0	0	0	0.581133	-0.601919		0	0	0	0
594	20.2615	7752.15	0	0	2584.05	0	0	0	0	0.341144	-0.707107		2584.05	0	0	0	0	0.691095	-0.707107		2584.05	2538.46	0	0	0	0.855761	-0.868537		0	0	0	0	0	0	0	#DIV/0!	#DIV/0!		0	0	0	0	#DIV/0!	#DIV/0!		0	0	0	0
595	20.1407	0	0	0	0	0	134178	0	0	0.341144	0		0	0	0	0	0	#DIV/0!	#DIV/0!		0	0	0	0	2572.76	-0.665135	0.707107		0	7718.27	0	0	0	0	0	#DIV/0!	#DIV/0!		0	0	0	0	#DIV/0!	#DIV/0!		0	0	0	0
596	20.2231	0	0	0	0	0	0	0	0	#DIV/0!	#DIV/0!		0	0	0	0	0	#DIV/0!	#DIV/0!		0	0	0	0	0	#DIV/0!	#DIV/0!		0	0	0	0	7532.76	0	0	0.374419	-0.403705		0	0	0	0	#DIV/0!	#DIV/0!		0	0	0	0
597	20.2394	0	0	0	0	0	0	340241	0	0.15162	0.353553		0	0	0	0	0	#DIV/0!	#DIV/0!		0	0	0	98394.8	3687.75	-0.478274	0.383393		0	11063.3	0	0	7214.3	0	0	0.374419	-0.403705		0	0	0	0	#DIV/0!	#DIV/0!		0	0	0	0
598	20.2164	8925.25	0	0	2975.08	44236.3	0	0	0	0.17716	-0.407077		2975.08	13543.2	0	0	13346.5	0.20494	0.164304		2975.08	2922.6	0	0	7483.06	-0.275231	0.314324		0	22449.2	0	0	0	0	0	#DIV/0!	#DIV/0!		0	0	0	0	#DIV/0!	#DIV/0!		0	0	0	0
599	20.3119	0	0	0	0	0	0	0	0	#DIV/0!	#DIV/0!		0	0	0	0	0	#DIV/0!	#DIV/0!		0	0	0	0	0	#DIV/0!	#DIV/0!		0	0	0	0	0	0	69068.5	-0.809228	0.73265		0	56320.9	0	0	0.389023	-0.318663		0	0	0	0
601	20.3242	2.16686e+08	1.98134e+08	1.93485e+08	2.02768e+08	1.96643e+08	1.92358e+08	2.05998e+08	1.97523e+08	0.0983532	-0.0335065		2.02768e+08	2.16774e+08	2.16274e+08	2.00014e+08	1.93282e+08	-0.694037	-0.54523		2.02768e+08	2.02665e+08	2.07309e+08	2.12888e+08	2.17057e+08	-0.971485	0.967638		2.28672e+08	2.16249e+08	2.0625e+08	2.01849e+08	2.17445e+08	2.10928e+08	1.92709e+08	0.506921	-0.445065		2.20259e+08	2.06302e+08	2.03278e+08	2.14129e+08	0.0709258	-0.0694175		2.08622e+08	2.1143e+08	2.00161e+08	2.13832e+08
602	20.314	0	0	0	0	0	0	0	0	#DIV/0!	#DIV/0!		0	0	0	0	0	#DIV/0!	#DIV/0!		0	0	0	0	0	#DIV/0!	#DIV/0!		0	0	0	0	0	0	0	#DIV/0!	#DIV/0!		99004.2	0	0	0	0.581133	-0.601919		0	0	0	0
605	20.3141	0	7626.91	0	2542.3	84072.6	0	0	0	0.163098	-0.377628		2542.3	31594	0	0	0	-0.119192	-0.417562		2542.3	2597.33	0	0	11453.3	-0.467614	0.50941		0	0	34359.9	0	0	0	0	#DIV/0!	#DIV/0!		21954.1	0	53564.2	0	0.195955	-0.27329		0	0	0	0
606	20.3278	0	0	0	0	0	0	161334	0	0.15162	0.353553		0	0	16686.7	0	45388.3	-0.0436293	0.724965		0	0	0	164201	0	-0.449182	0.353553		0	0	0	37148.1	0	0	0	0.688448	-0.702746		0	0	0	0	#DIV/0!	#DIV/0!		0	0	0	0
609	20.3673	0	0	0	0	0	0	37004.5	0	0.15162	0.353553		0	0	0	0	0	#DIV/0!	#DIV/0!		0	0	0	17579.3	2314.1	-0.550246	0.457875		0	0	6942.31	0	0	0	0	#DIV/0!	#DIV/0!		0	0	0	0	#DIV/0!	#DIV/0!		0	0	0	0
611	20.6781	0	0	0	0	0	0	0	0	#DIV/0!	#DIV/0!		0	0	0	0	0	#DIV/0!	#DIV/0!		0	0	0	0	34834.4	-0.665135	0.707107		104503	0	0	0	0	0	0	#DIV/0!	#DIV/0!		0	0	0	0	#DIV/0!	#DIV/0!		0	0	0	0
612	20.4292	16411.2	0	0	5470.41	0	0	0	0	0.341144	-0.707107		5470.41	0	0	0	0	0.691095	-0.707107		5470.41	5373.91	0	0	0	0.855761	-0.868537		0	0	0	0	0	477120	0	-0.253639	0.373801		0	0	0	0	#DIV/0!	#DIV/0!		0	0	0	0
613	20.4333	12990.6	0	25765.2	12918.6	0	0	0	31677.6	-0.862777	0.426838		12918.6	0	17266	0	24477.4	0.045624	0.338444		12918.6	12807.8	36949.8	0	6552.14	0.373218	-0.289074		19656.4	0	0	23869.2	5919.39	37079.6	5459.58	0.157787	-0.0426104		0	0	0	0	#DIV/0!	#DIV/0!		0	17777.8	0	0
614	20.3926	25986.1	0	0	8662.05	0	0	0	49109.4	-0.952953	0.599754		8662.05	11339.8	0	0	0	0.323975	-0.815291		8662.05	8509.23	0	0	0	0.855761	-0.868537		0	0	0	0	0	0	0	#DIV/0!	#DIV/0!		0	0	0	0	#DIV/0!	#DIV/0!		0	0	0	124625
615	20.3291	0	0	0	0	0	0	0	0	#DIV/0!	#DIV/0!		0	0	0	0	0	#DIV/0!	#DIV/0!		0	0	0	0	0	#DIV/0!	#DIV/0!		0	0	0	0	0	0	0	#DIV/0!	#DIV/0!		0	0	0	0	#DIV/0!	#DIV/0!		0	0	0	0
616	20.4187	0	0	0	0	0	0	0	0	#DIV/0!	#DIV/0!		0	0	0	0	0	#DIV/0!	#DIV/0!		0	0	0	0	33065.5	-0.665135	0.707107		0	0	99196.4	14503.9	0	0	0	0.688448	-0.702746		0	0	0	0	#DIV/0!	#DIV/0!		0	0	0	0
618	20.4617	0	0	0	0	106075	0	0	0	0.15162	-0.353553		0	0	17719.1	12802.6	12847.4	-0.583729	0.745378		0	0	0	0	0	#DIV/0!	#DIV/0!		0	0	0	0	0	0	0	#DIV/0!	#DIV/0!		0	0	15745.4	0	-0.0528303	-0.0118023		0	0	0	0
619	20.4831	0	11450.5	6013.67	5821.4	6935.26	0	0	0	0.386381	-0.835528		5821.4	0	6273.77	6518.76	0	-0.110768	-0.237756		5821.4	5895.99	13297.1	51509	109185	-0.891626	0.896512		135648	113005	78901.4	0	0	0	15850	-0.809228	0.73265		7290.03	0	19011.2	0	0.180069	-0.256968		0	11053.2	10957.1	68245.7
621	20.4713	34961.5	0	0	11653.8	0	0	0	0	0.341144	-0.707107		11653.8	0	0	0	0	0.691095	-0.707107		11653.8	11448.2	0	0	2582.6	0.780916	-0.786355		7747.79	0	0	0	0	253090	0	-0.253639	0.373801		0	0	0	0	#DIV/0!	#DIV/0!		16806.3	0	0	0
623	20.5281	0	0	0	0	0	0	73464.9	0	0.15162	0.353553		0	0	0	0	0	#DIV/0!	#DIV/0!		0	0	0	0	29137.1	-0.665135	0.707107		87411.4	0	0	0	0	0	0	#DIV/0!	#DIV/0!		0	0	0	0	#DIV/0!	#DIV/0!		0	0	0	0
624	20.4903	0	220125	0	73375.1	0	0	0	0	0.341144	-0.707107		73375.1	0	0	0	0	0.691095	-0.707107		73375.1	74963.4	0	0	0	0.850435	-0.862852		0	0	0	0	42388	0	0	0.374419	-0.403705		0	0	0	0	#DIV/0!	#DIV/0!		0	0	0	0
625	20.4846	0	0	0	0	0	0	0	0	#DIV/0!	#DIV/0!		0	0	0	62376.5	0	0.0431934	0.353553		0	0	0	0	0	#DIV/0!	#DIV/0!		0	0	0	0	0	0	0	#DIV/0!	#DIV/0!		0	0	0	0	#DIV/0!	#DIV/0!		0	0	13164.4	588071
626	20.5151	0	0	0	0	440526	0	0	0	0.15162	-0.353553		0	0	0	0	0	#DIV/0!	#DIV/0!		0	0	0	0	0	#DIV/0!	#DIV/0!		0	0	0	0	0	0	71795.1	-0.809228	0.73265		0	89799.8	0	0	0.389023	-0.318663		0	0	6886.93	0
628	20.4262	207956	0	0	69318.7	0	165543	0	8017.45	0.451423	-0.270943		69318.7	0	15796.6	0	11428.1	0.588281	-0.635328		69318.7	68095.8	0	0	0	0.855761	-0.868537		0	0	0	0	0	0	0	#DIV/0!	#DIV/0!		0	0	0	5790.06	-0.917326	0.932385		0	0	64584.7	0
629	20.5294	2.32077e+08	2.14382e+08	2.12631e+08	2.19697e+08	2.13337e+08	2.08661e+08	2.2852e+08	2.1525e+08	0.0589646	0.132307		2.19697e+08	2.31585e+08	2.33121e+08	2.20478e+08	2.13198e+08	-0.776441	-0.449483		2.19697e+08	2.19595e+08	2.31163e+08	2.2785e+08	2.37213e+08	-0.857629	0.901671		2.47105e+08	2.37452e+08	2.2708e+08	2.33615e+08	2.39618e+08	2.29248e+08	2.11315e+08	0.877953	-0.836638		2.4659e+08	2.30675e+08	2.2543e+08	2.33491e+08	0.385507	-0.382698		2.35328e+08	2.40633e+08	2.19656e+08	2.43577e+08
631	20.4397	0	33757.8	0	11252.6	0	0	0	0	0.341144	-0.707107		11252.6	0	0	0	0	0.691095	-0.707107		11252.6	11496.2	0	0	0	0.850435	-0.862852		0	0	0	0	0	0	9043.44	-0.809228	0.73265		551284	0	46413.6	0	0.591368	-0.618263		0	55037.8	0	0
633	20.4516	0	0	0	0	0	0	0	0	#DIV/0!	#DIV/0!		0	0	0	0	0	#DIV/0!	#DIV/0!		0	0	0	0	0	#DIV/0!	#DIV/0!		0	0	0	0	0	0	0	#DIV/0!	#DIV/0!		0	0	0	415262	-0.917326	0.932385		0	0	0	0
635	20.6287	100591	0	0	33530.2	0	0	0	0	0.341144	-0.707107		33530.2	0	0	0	0	0.691095	-0.707107		33530.2	32938.7	0	0	0	0.855761	-0.868537		0	0	0	0	0	21318.3	0	-0.253639	0.373801		0	0	0	0	#DIV/0!	#DIV/0!		0	0	0	0
637	20.4093	0	0	0	0	0	0	88430.3	0	0.15162	0.353553		0	0	0	0	0	#DIV/0!	#DIV/0!		0	0	0	16859.3	0	-0.449182	0.353553		0	0	0	10840.7	0	0	0	0.688448	-0.702746		0	0	0	0	#DIV/0!	#DIV/0!		0	6153.76	0	0
638	20.6065	0	0	0	0	0	0	0	97895.2	-0.985527	0.707107		0	0	0	0	0	#DIV/0!	#DIV/0!		0	0	0	0	0	#DIV/0!	#DIV/0!		0	0	0	0	0	0	6569.38	-0.809228	0.73265		0	0	0	0	#DIV/0!	#DIV/0!		0	0	0	0
639	20.5901	0	0	0	0	0	0	0	0	#DIV/0!	#DIV/0!		0	0	0	0	0	#DIV/0!	#DIV/0!		0	0	0	0	0	#DIV/0!	#DIV/0!		0	0	0	0	0	0	0	#DIV/0!	#DIV/0!		81228	0	0	0	0.581133	-0.601919		0	0	0	0
640	20.9261	0	0	0	0	0	0	0	0	#DIV/0!	#DIV/0!		0	0	0	0	45342	0.259161	0.707107		0	0	0	0	0	#DIV/0!	#DIV/0!		0	0	0	0	0	0	0	#DIV/0!	#DIV/0!		0	0	0	0	#DIV/0!	#DIV/0!		0	0	0	0
642	20.584	1.38288e+07	1.42449e+07	1.43927e+07	1.41555e+07	1.56763e+07	1.4359e+07	1.49029e+07	1.30866e+07	0.68556	-0.48108		1.41555e+07	1.52892e+07	1.41831e+07	1.48777e+07	1.28426e+07	-0.253479	-0.515892		1.41555e+07	1.41577e+07	1.49417e+07	1.48697e+07	1.40623e+07	-0.211863	0.193274		1.35123e+07	1.43263e+07	1.43482e+07	1.60033e+07	1.52245e+07	1.64133e+07	1.53226e+07	0.137079	-0.0274484		1.56259e+07	1.63127e+07	1.63784e+07	1.63366e+07	-0.590647	0.605101		1.66553e+07	1.6651e+07	1.68076e+07	1.65536e+07
643	20.626	0	0	0	0	0	0	0	0	#DIV/0!	#DIV/0!		0	0	0	0	0	#DIV/0!	#DIV/0!		0	0	0	143927	0	-0.449182	0.353553		0	0	0	0	0	0	0	#DIV/0!	#DIV/0!		9856.95	0	0	0	0.581133	-0.601919		0	0	0	0
645	20.6823	205533	0	0	68511	0	0	0	0	0.341144	-0.707107		68511	0	0	0	0	0.691095	-0.707107		68511	67302.4	0	0	1632.66	0.849374	-0.86142		0	4897.98	0	0	0	0	0	#DIV/0!	#DIV/0!		0	0	0	0	#DIV/0!	#DIV/0!		0	0	0	0
646	20.3216	0	0	0	0	0	0	0	11526.2	-0.985527	0.707107		0	0	0	0	0	#DIV/0!	#DIV/0!		0	0	0	0	0	#DIV/0!	#DIV/0!		0	0	0	0	0	0	5130.26	-0.809228	0.73265		0	0	0	0	#DIV/0!	#DIV/0!		0	0	0	11439.6
647	21.0473	6485.65	0	0	2161.88	0	234009	0	0	0.345079	-0.00654744		2161.88	0	0	0	0	0.691095	-0.707107		2161.88	2123.74	0	0	0	0.855761	-0.868537		0	0	0	0	0	0	16433.6	-0.809228	0.73265		0	157082	0	0	0.389023	-0.318663		0	0	0	0
648	20.7731	0	0	0	0	0	0	0	0	#DIV/0!	#DIV/0!		0	0	0	0	0	#DIV/0!	#DIV/0!		0	0	0	0	0	#DIV/0!	#DIV/0!		0	0	0	22385.4	0	0	0	0.688448	-0.702746		0	0	0	0	#DIV/0!	#DIV/0!		111801	0	0	0
649	20.8344	0	0	0	0	0	0	0	7447.02	-0.985527	0.707107		0	0	0	0	0	#DIV/0!	#DIV/0!		0	0	0	0	0	#DIV/0!	#DIV/0!		0	0	0	0	0	0	0	#DIV/0!	#DIV/0!		0	0	0	0	#DIV/0!	#DIV/0!		0	0	0	0
651	20.8163	0	0	0	0	13721.9	0	12557	0	0.247189	-0.0255513		0	0	0	0	0	#DIV/0!	#DIV/0!		0	0	0	8598.74	0	-0.449182	0.353553		0	0	0	0	0	0	0	#DIV/0!	#DIV/0!		140373	0	0	0	0.581133	-0.601919		0	0	0	0
652	20.8247	2.95863e+06	2.60799e+06	2.64735e+06	2.73799e+06	2.4863e+06	2.4717e+06	2.87661e+06	2.69298e+06	-0.164633	0.274711		2.73799e+06	2.97476e+06	3.04541e+06	2.53084e+06	2.59706e+06	-0.667979	-0.506103		2.73799e+06	2.73588e+06	2.92607e+06	2.78622e+06	3.0402e+06	-0.703947	0.774404		3.20315e+06	2.92369e+06	2.99376e+06	2.77103e+06	3.20704e+06	2.92817e+06	2.66205e+06	0.446953	-0.416409		2.9844e+06	2.82684e+06	2.91471e+06	2.9633e+06	-0.273161	0.223892		2.92611e+06	2.86932e+06	2.68298e+06	2.94873e+06
653	20.8432	704162	659458	636808	666810	595124	588505	681433	612297	0.192909	-0.0843894		666810	700684	723104	630009	605474	-0.640813	-0.629953		666810	666577	701057	668893	762071	-0.672589	0.739453		799789	730818	755607	666082	729336	656711	577438	0.784837	-0.754262		698661	642779	683978	650184	0.439467	-0.508883		665039	678792	627707	705523
654	20.9025	6092.12	0	0	2030.71	0	0	0	6903.41	-0.913257	0.514937		2030.71	5533.41	11554.7	0	9207.01	-0.618186	0.289892		2030.71	1994.88	0	0	0	0.855761	-0.868537		0	0	0	0	0	0	0	#DIV/0!	#DIV/0!		0	0	0	0	#DIV/0!	#DIV/0!		0	0	0	0
655	20.953	1.391e+06	1.44588e+06	1.31345e+06	1.38344e+06	1.23994e+06	1.33025e+06	1.43124e+06	1.41492e+06	-0.368112	0.519651		1.38344e+06	1.35013e+06	1.51193e+06	1.31859e+06	1.38313e+06	-0.623589	-0.0691266		1.38344e+06	1.38394e+06	1.43527e+06	1.40502e+06	1.52807e+06	-0.758143	0.814484		1.64201e+06	1.48263e+06	1.45958e+06	1.47506e+06	1.48522e+06	1.33553e+06	1.3402e+06	0.901465	-0.942411		1.5022e+06	1.36644e+06	1.4308e+06	1.32335e+06	0.737081	-0.785974		1.39234e+06	1.29164e+06	1.13846e+06	1.42808e+06
656	20.9616	1.94995e+06	1.83113e+06	1.97177e+06	1.91762e+06	1.76679e+06	1.69106e+06	1.95176e+06	2.03275e+06	-0.667174	0.469886		1.91762e+06	2.17949e+06	1.9899e+06	1.85432e+06	1.96558e+06	-0.347043	-0.296509		1.91762e+06	1.91673e+06	1.97959e+06	1.97547e+06	2.07515e+06	-0.877176	0.914247		2.05348e+06	2.06887e+06	2.10309e+06	1.72848e+06	2.19427e+06	1.77699e+06	1.64432e+06	0.469719	-0.472508		2.10817e+06	1.74533e+06	1.87288e+06	1.79253e+06	0.499003	-0.545778		2.16785e+06	2.1121e+06	1.99877e+06	2.38631e+06
658	21.1255	0	0	0	0	0	0	0	0	#DIV/0!	#DIV/0!		0	76039.7	0	0	39973.5	-0.0362906	0.0180462		0	0	0	0	0	#DIV/0!	#DIV/0!		0	0	0	0	0	0	0	#DIV/0!	#DIV/0!		0	0	0	0	#DIV/0!	#DIV/0!		0	0	0	0
659	21.09	1.29293e+06	1.16208e+06	1.10179e+06	1.1856e+06	1.01948e+06	1.06365e+06	1.23802e+06	1.12974e+06	-0.0191269	0.190807		1.1856e+06	1.29177e+06	1.27161e+06	1.11864e+06	1.07443e+06	-0.572865	-0.664008		1.1856e+06	1.18491e+06	1.24476e+06	1.21911e+06	1.36204e+06	-0.787108	0.83784		1.41868e+06	1.34819e+06	1.31925e+06	1.12734e+06	1.37607e+06	1.12306e+06	1.04571e+06	0.557795	-0.563182		1.26623e+06	1.17679e+06	1.17857e+06	1.19967e+06	0.368554	-0.387986		1.22849e+06	1.22703e+06	1.10136e+06	1.30139e+06
660	20.9863	0	0	0	0	0	0	0	15051.3	-0.985527	0.707107		0	0	0	0	0	#DIV/0!	#DIV/0!		0	0	86240.2	0	3114.72	0.0454649	0.0257551		9344.15	0	0	0	0	0	0	#DIV/0!	#DIV/0!		0	0	0	0	#DIV/0!	#DIV/0!		0	0	0	0
661	21.169	257739	232248	219087	236358	222464	208992	244441	235108	-0.289279	0.221701		236358	295609	250033	231384	199201	-0.399445	-0.625		236358	236226	257405	232895	247562	-0.196796	0.295669		245743	250994	245948	255301	274381	271943	229461	0.57595	-0.493309		261931	243683	270468	268988	-0.570035	0.499736		250781	261898	242296	281229
662	21.1296	1.25972e+07	1.20614e+07	1.1473e+07	1.20439e+07	1.07583e+07	1.18292e+07	1.30087e+07	1.21247e+07	-0.111891	0.4735		1.20439e+07	1.29902e+07	1.30657e+07	1.17247e+07	1.15327e+07	-0.718447	-0.506047		1.20439e+07	1.20415e+07	1.26469e+07	1.2966e+07	1.41284e+07	-0.915427	0.936739		1.49472e+07	1.38233e+07	1.36146e+07	1.26815e+07	1.44161e+07	1.23638e+07	1.13482e+07	0.70875	-0.703605		1.41149e+07	1.2653e+07	1.25924e+07	1.2817e+07	0.487758	-0.504425		1.31685e+07	1.26367e+07	1.09199e+07	1.38034e+07
665	21.191	1.53028e+06	1.31689e+06	1.29621e+06	1.38113e+06	1.19238e+06	1.16074e+06	1.5031e+06	1.33761e+06	-0.1349	0.251499		1.38113e+06	1.6111e+06	1.49268e+06	1.26309e+06	1.2565e+06	-0.495139	-0.619868		1.38113e+06	1.3799e+06	1.50236e+06	1.34142e+06	1.47258e+06	-0.229023	0.333624		1.54857e+06	1.47956e+06	1.38962e+06	1.41938e+06	1.51713e+06	1.45375e+06	1.17168e+06	0.754129	-0.687294		1.58367e+06	1.39656e+06	1.37142e+06	1.34767e+06	0.718778	-0.732702		1.32673e+06	1.46694e+06	1.33417e+06	1.50699e+06
668	21.3362	0	0	0	0	0	0	49856.9	0	0.15162	0.353553		0	0	0	8518.69	0	0.0431934	0.353553		0	0	0	177663	0	-0.449182	0.353553		0	0	0	0	0	0	0	#DIV/0!	#DIV/0!		0	0	0	0	#DIV/0!	#DIV/0!		0	0	0	0
669	21.3281	0	24039.8	0	8013.28	0	17875.4	15980.3	0	0.59265	-0.000861913		8013.28	0	0	0	0	0.691095	-0.707107		8013.28	8186.74	71273.7	17913.5	293918	-0.694255	0.750567		311311	315719	254723	0	44769.1	0	13927.7	0.130072	-0.186388		42671.2	38536.6	37730.1	60571	-0.831491	0.845437		32240.1	52652.8	0	78170.9
670	21.5216	0	0	0	0	0	0	18728.7	0	0.15162	0.353553		0	0	0	0	0	#DIV/0!	#DIV/0!		0	0	0	109071	0	-0.449182	0.353553		0	0	0	10767.1	0	0	0	0.688448	-0.702746		0	0	0	0	#DIV/0!	#DIV/0!		0	0	0	0
672	21.3103	0	0	0	0	0	0	0	0	#DIV/0!	#DIV/0!		0	0	0	0	0	#DIV/0!	#DIV/0!		0	0	0	0	3351.16	-0.665135	0.707107		10053.5	0	0	0	0	0	0	#DIV/0!	#DIV/0!		0	0	0	0	#DIV/0!	#DIV/0!		0	0	0	0
673	21.4538	0	0	0	0	0	0	44282.4	0	0.15162	0.353553		0	0	0	0	0	#DIV/0!	#DIV/0!		0	0	0	51036.8	0	-0.449182	0.353553		0	0	0	0	0	0	0	#DIV/0!	#DIV/0!		0	0	17098.1	0	-0.0528303	-0.0118023		0	0	0	0
674	21.3801	0	0	0	0	0	0	0	0	#DIV/0!	#DIV/0!		0	87968.3	0	0	0	-0.172774	-0.353553		0	0	8602.12	0	0	0.0691049	-2.13605e-17		0	0	0	0	0	0	7624.06	-0.809228	0.73265		0	0	0	0	#DIV/0!	#DIV/0!		5154.48	24210.8	0	0
675	21.2914	0	0	0	0	0	0	0	0	#DIV/0!	#DIV/0!		0	0	0	0	0	#DIV/0!	#DIV/0!		0	0	0	0	0	#DIV/0!	#DIV/0!		0	0	0	0	0	0	0	#DIV/0!	#DIV/0!		0	0	0	0	#DIV/0!	#DIV/0!		0	0	0	0
676	21.4627	0	0	0	0	0	0	0	0	#DIV/0!	#DIV/0!		0	0	9031.83	0	0	-0.820675	0		0	0	0	0	0	#DIV/0!	#DIV/0!		0	0	0	0	0	47660.5	0	-0.253639	0.373801		0	0	0	29438.7	-0.917326	0.932385		0	0	0	0
677	21.3906	0	0	0	0	0	0	0	11992.2	-0.985527	0.707107		0	0	0	0	0	#DIV/0!	#DIV/0!		0	0	0	0	0	#DIV/0!	#DIV/0!		0	0	0	0	0	0	0	#DIV/0!	#DIV/0!		0	0	0	0	#DIV/0!	#DIV/0!		0	0	0	0
678	21.3196	0	0	0	0	0	0	0	0	#DIV/0!	#DIV/0!		0	0	11004.5	0	0	-0.820675	1.66973e-17		0	0	0	0	0	#DIV/0!	#DIV/0!		0	0	0	0	0	0	0	#DIV/0!	#DIV/0!		0	0	0	0	#DIV/0!	#DIV/0!		0	0	0	0
680	21.4287	0	0	0	0	7266.76	0	100337	0	0.165178	0.333147		0	0	0	0	6042.82	0.259161	0.707107		0	0	0	0	25709.8	-0.665135	0.707107		0	0	77129.5	0	0	0	0	#DIV/0!	#DIV/0!		0	0	0	32345.5	-0.917326	0.932385		0	18535.8	15817	0
682	21.4649	0	0	0	0	0	0	0	0	#DIV/0!	#DIV/0!		0	0	0	0	0	#DIV/0!	#DIV/0!		0	0	0	0	0	#DIV/0!	#DIV/0!		0	0	0	0	0	0	0	#DIV/0!	#DIV/0!		0	0	141421	0	-0.0528303	-0.0118023		0	0	0	0
683	21.4953	1.62655e+08	1.49124e+08	1.50141e+08	1.53973e+08	1.45735e+08	1.4332e+08	1.58793e+08	1.50863e+08	-0.0780683	0.173561		1.53973e+08	1.60612e+08	1.59964e+08	1.51057e+08	1.45395e+08	-0.591539	-0.66408		1.53973e+08	1.53892e+08	1.59663e+08	1.58184e+08	1.66032e+08	-0.854852	0.8993		1.77818e+08	1.6567e+08	1.54608e+08	1.55493e+08	1.6179e+08	1.56281e+08	1.40816e+08	0.782482	-0.724822		1.60869e+08	1.50033e+08	1.52553e+08	1.56075e+08	0.0660712	-0.0976983		1.52904e+08	1.53171e+08	1.38906e+08	1.56918e+08
684	21.5326	0	0	0	0	0	0	0	371430	-0.985527	0.707107		0	0	0	0	0	#DIV/0!	#DIV/0!		0	0	0	0	0	#DIV/0!	#DIV/0!		0	0	0	0	0	36980.1	0	-0.253639	0.373801		0	65420.9	0	0	0.389023	-0.318663		0	0	0	0
685	21.405	0	0	0	0	113317	0	0	0	0.15162	-0.353553		0	0	0	0	0	#DIV/0!	#DIV/0!		0	0	0	0	10924.7	-0.665135	0.707107		0	0	32774	0	0	0	0	#DIV/0!	#DIV/0!		0	0	0	0	#DIV/0!	#DIV/0!		0	0	0	0
688	21.4875	0	0	0	0	0	0	0	0	#DIV/0!	#DIV/0!		0	0	0	0	0	#DIV/0!	#DIV/0!		0	0	0	0	0	#DIV/0!	#DIV/0!		0	0	0	0	0	0	0	#DIV/0!	#DIV/0!		106286	0	0	0	0.581133	-0.601919		0	0	0	0
689	21.5435	0	0	0	0	0	0	125733	0	0.15162	0.353553		0	0	0	0	0	#DIV/0!	#DIV/0!		0	0	0	100146	0	-0.449182	0.353553		0	0	0	0	0	0	0	#DIV/0!	#DIV/0!		0	0	0	0	#DIV/0!	#DIV/0!		0	0	0	0
690	21.4009	6011.6	0	0	2003.87	0	0	0	0	0.341144	-0.707107		2003.87	0	110474	0	0	-0.811694	-0.0128825		2003.87	1968.52	0	0	24255.4	-0.601302	0.643538		0	72766.3	0	0	0	0	0	#DIV/0!	#DIV/0!		0	0	0	0	#DIV/0!	#DIV/0!		0	0	0	0
692	21.5525	0	0	0	0	0	0	0	0	#DIV/0!	#DIV/0!		0	0	0	0	0	#DIV/0!	#DIV/0!		0	0	0	0	7615.04	-0.665135	0.707107		22845.1	0	0	0	13194.1	101898	0	-0.212688	0.33333		0	0	0	0	#DIV/0!	#DIV/0!		19750.9	0	0	0
693	21.3345	0	0	0	0	0	0	0	0	#DIV/0!	#DIV/0!		0	0	0	0	0	#DIV/0!	#DIV/0!		0	0	14939	0	0	0.0691049	0		0	0	0	0	0	0	0	#DIV/0!	#DIV/0!		0	0	0	0	#DIV/0!	#DIV/0!		0	0	0	0
694	21.6264	10947.3	0	0	3649.1	0	0	0	170117	-0.983269	0.695518		3649.1	0	0	0	0	0.691095	-0.707107		3649.1	3584.72	0	0	0	0.855761	-0.868537		0	0	0	0	0	163249	0	-0.253639	0.373801		0	0	0	0	#DIV/0!	#DIV/0!		0	0	0	0
696	21.6309	0	0	0	0	211301	18628.2	0	0	0.185086	-0.360152		0	0	0	31423.7	0	0.0431934	0.353553		0	0	0	0	61309.8	-0.665135	0.707107		0	0	183929	0	0	0	0	#DIV/0!	#DIV/0!		0	0	0	0	#DIV/0!	#DIV/0!		0	0	0	0
699	21.696	2.61712e+08	2.4837e+08	2.41752e+08	2.50611e+08	2.38263e+08	2.42048e+08	2.64353e+08	2.46709e+08	0.0504432	0.287209		2.50611e+08	2.65225e+08	2.60593e+08	2.51498e+08	2.37373e+08	-0.588883	-0.593244		2.50611e+08	2.50542e+08	2.64283e+08	2.58333e+08	2.70149e+08	-0.810374	0.86387		2.82471e+08	2.68398e+08	2.59577e+08	2.53901e+08	2.71147e+08	2.59238e+08	2.41379e+08	0.617001	-0.572657		2.67274e+08	2.55158e+08	2.61494e+08	2.62869e+08	-0.0366892	-0.0177345		2.65165e+08	2.64388e+08	2.47692e+08	2.72818e+08
700	21.7931	0	0	0	0	0	0	0	0	#DIV/0!	#DIV/0!		0	0	0	0	0	#DIV/0!	#DIV/0!		0	0	0	0	0	#DIV/0!	#DIV/0!		0	0	0	0	0	0	0	#DIV/0!	#DIV/0!		467325	0	0	0	0.581133	-0.601919		0	44117.1	0	0
701	21.7644	15941.4	58497.9	0	24813.1	0	31855.6	0	0	0.550052	-0.499216		24813.1	34645	32628.9	49772.5	35767.8	-0.207548	0.647723		24813.1	25141.4	0	0	7876.2	0.735328	-0.737151		0	23628.6	0	16101.9	29895.6	0	40164.2	-0.293457	0.173428		0	0	0	51714.2	-0.917326	0.932385		0	0	0	0
703	21.8163	0	0	0	0	29439.8	308478	0	0	0.362685	-0.0344124		0	0	0	0	0	#DIV/0!	#DIV/0!		0	0	0	0	9969.01	-0.665135	0.707107		0	0	29907	0	0	0	405379	-0.809228	0.73265		0	0	0	0	#DIV/0!	#DIV/0!		0	0	83434.6	0
704	21.6959	0	0	23190.9	7730.29	0	0	0	0	0.341144	-0.707107		7730.29	0	0	0	0	0.691095	-0.707107		7730.29	7699.33	23193.2	0	0	0.456798	-0.386743		0	0	0	0	0	0	0	#DIV/0!	#DIV/0!		0	0	0	0	#DIV/0!	#DIV/0!		0	0	0	0
706	21.7725	0	0	0	0	0	0	192165	0	0.15162	0.353553		0	0	0	0	0	#DIV/0!	#DIV/0!		0	0	0	67888.5	0	-0.449182	0.353553		0	0	0	0	0	0	0	#DIV/0!	#DIV/0!		54240	0	0	0	0.581133	-0.601919		0	0	0	0
707	21.6342	0	40381.9	0	13460.6	0	0	0	0	0.341144	-0.707107		13460.6	0	0	0	0	0.691095	-0.707107		13460.6	13752	0	0	0	0.850435	-0.862852		0	0	0	0	0	13270.1	0	-0.253639	0.373801		0	0	0	0	#DIV/0!	#DIV/0!		0	0	0	0
708	21.7585	0	0	0	0	0	0	0	0	#DIV/0!	#DIV/0!		0	0	0	0	30777.9	0.259161	0.707107		0	0	0	0	0	#DIV/0!	#DIV/0!		0	0	0	0	0	0	0	#DIV/0!	#DIV/0!		0	0	0	40918.2	-0.917326	0.932385		0	0	0	0
709	21.6428	13497.7	0	0	4499.23	0	0	0	0	0.341144	-0.707107		4499.23	0	0	0	0	0.691095	-0.707107		4499.23	4419.85	0	0	0	0.855761	-0.868537		0	0	0	7343.23	0	0	0	0.688448	-0.702746		0	0	0	0	#DIV/0!	#DIV/0!		121369	0	0	0
710	21.6471	0	0	14681.6	4893.88	0	0	0	0	0.341144	-0.707107		4893.88	0	42686.3	0	0	-0.758385	-0.0829204		4893.88	4874.28	0	0	12287	-0.272197	0.311284		0	36861.1	0	9841.69	0	0	0	0.688448	-0.702746		0	0	0	0	#DIV/0!	#DIV/0!		0	0	0	0
711	21.9157	0	0	0	0	13597.8	0	524643	0	0.156514	0.346525		0	0	0	79798.3	0	0.0431934	0.353553		0	0	0	438854	11901.2	-0.470244	0.375142		0	0	35703.6	0	0	0	0	#DIV/0!	#DIV/0!		0	0	0	0	#DIV/0!	#DIV/0!		0	0	0	0
712	21.7716	0	0	0	0	0	0	0	0	#DIV/0!	#DIV/0!		0	25115	0	0	0	-0.172774	-0.353553		0	0	0	0	0	#DIV/0!	#DIV/0!		0	0	0	0	0	0	0	#DIV/0!	#DIV/0!		478098	0	0	0	0.581133	-0.601919		0	80856.2	0	0
715	21.7897	27048.7	0	0	9016.23	0	0	0	0	0.341144	-0.707107		9016.23	0	0	0	0	0.691095	-0.707107		9016.23	8857.17	0	0	0	0.855761	-0.868537		0	0	0	0	0	0	0	#DIV/0!	#DIV/0!		0	0	0	0	#DIV/0!	#DIV/0!		0	0	0	0
716	21.9136	0	0	0	0	13481.1	0	0	162762	-0.990227	0.689846		0	0	0	0	0	#DIV/0!	#DIV/0!		0	0	0	0	0	#DIV/0!	#DIV/0!		0	0	0	0	0	119091	26776	-0.458976	0.567449		0	18374.1	0	13716.5	-0.287331	0.366604		0	0	0	0
720	21.9064	2.18745e+08	2.00031e+08	2.02432e+08	2.07069e+08	1.97472e+08	1.94572e+08	2.11727e+08	2.067e+08	-0.289202	0.297287		2.07069e+08	2.12962e+08	2.15194e+08	2.01686e+08	1.94928e+08	-0.597152	-0.678495		2.07069e+08	2.06956e+08	2.13259e+08	2.12087e+08	2.21889e+08	-0.859576	0.901329		2.32258e+08	2.20135e+08	2.13274e+08	2.09138e+08	2.2111e+08	2.14495e+08	2.04778e+08	0.471977	-0.427487		2.28786e+08	2.12365e+08	2.14253e+08	2.11406e+08	0.633924	-0.663266		2.23062e+08	2.2699e+08	2.05651e+08	2.28061e+08
722	21.9722	0	0	0	0	0	0	0	0	#DIV/0!	#DIV/0!		0	0	0	0	0	#DIV/0!	#DIV/0!		0	0	0	0	0	#DIV/0!	#DIV/0!		0	0	0	0	0	0	0	#DIV/0!	#DIV/0!		0	0	0	0	#DIV/0!	#DIV/0!		0	0	0	0
724	21.9261	0	0	0	0	0	0	0	0	#DIV/0!	#DIV/0!		0	0	0	0	0	#DIV/0!	#DIV/0!		0	0	0	0	0	#DIV/0!	#DIV/0!		0	0	0	197441	0	0	0	0.688448	-0.702746		0	0	0	198611	-0.917326	0.932385		0	0	0	0
726	21.9721	0	0	0	0	0	0	0	0	#DIV/0!	#DIV/0!		0	0	0	0	0	#DIV/0!	#DIV/0!		0	0	0	0	0	#DIV/0!	#DIV/0!		0	0	0	0	0	0	0	#DIV/0!	#DIV/0!		0	0	0	0	#DIV/0!	#DIV/0!		0	0	0	0
727	21.9694	30985.9	0	0	10328.6	0	0	0	81091.1	-0.965261	0.632228		10328.6	0	26532.5	0	0	-0.56393	-0.281395		10328.6	10146.4	17559.8	0	33565.4	-0.373126	0.461617		84411	16285.1	0	14413.9	0	43752.1	0	-0.0284613	0.150916		0	12503	29298.8	0	0.119463	-0.155991		29824.5	13555	0	31400.6
728	21.8718	0	0	7982.39	2660.8	0	0	0	0	0.341144	-0.707107		2660.8	0	0	0	0	0.691095	-0.707107		2660.8	2650.14	0	0	95424	-0.644684	0.68679		286272	0	0	0	0	29089.1	23531.4	-0.86011	0.915238		0	16183.1	0	0	0.389023	-0.318663		0	0	0	0
729	22.0319	0	0	0	0	0	0	371845	0	0.15162	0.353553		0	0	0	0	0	#DIV/0!	#DIV/0!		0	0	0	386037	0	-0.449182	0.353553		0	0	0	0	28936.6	0	0	0.374419	-0.403705		9642.32	0	0	0	0.581133	-0.601919		0	0	0	0
731	21.963	1.31247e+07	1.34123e+07	1.39253e+07	1.34874e+07	1.43712e+07	1.3741e+07	1.37005e+07	1.27835e+07	0.741777	-0.575902		1.34874e+07	1.41934e+07	1.36238e+07	1.49622e+07	1.21209e+07	-0.224128	-0.296844		1.34874e+07	1.34884e+07	1.33141e+07	1.39644e+07	1.30745e+07	0.0668856	-0.169588		1.25826e+07	1.31849e+07	1.3456e+07	1.48804e+07	1.4011e+07	1.57168e+07	1.46863e+07	-0.270939	0.371182		1.48594e+07	1.52549e+07	1.62623e+07	1.5999e+07	-0.743446	0.70827		1.54192e+07	1.58812e+07	1.59617e+07	1.50646e+07
733	22.0399	0	0	0	0	11020.4	0	0	0	0.15162	-0.353553		0	0	0	0	0	#DIV/0!	#DIV/0!		0	0	0	0	21486.4	-0.665135	0.707107		0	64459.1	0	0	0	0	0	#DIV/0!	#DIV/0!		11142.8	0	0	14623.1	-0.458153	0.4574		0	0	6654.97	0
739	22.0431	662890	644285	600125	635766	590974	538162	607592	588544	0.0273646	-0.345644		635766	594252	692482	560479	575974	-0.488827	-0.456026		635766	635716	655830	631221	624264	0.420925	-0.369998		643731	631442	597620	603747	580945	625007	612552	-0.566446	0.634998		590730	588719	559806	580695	0.355715	-0.295366		583406	571431	537294	554796
740	22.1342	0	0	0	0	0	0	0	0	#DIV/0!	#DIV/0!		0	0	0	0	0	#DIV/0!	#DIV/0!		0	0	157700	0	0	0.0691049	1.86425e-17		0	0	0	0	0	0	0	#DIV/0!	#DIV/0!		0	0	0	0	#DIV/0!	#DIV/0!		0	0	0	0
741	22.1226	0	0	0	0	0	0	0	0	#DIV/0!	#DIV/0!		0	0	0	0	0	#DIV/0!	#DIV/0!		0	0	0	0	50155.9	-0.665135	0.707107		0	0	150468	0	0	0	0	#DIV/0!	#DIV/0!		0	0	0	0	#DIV/0!	#DIV/0!		0	0	0	0
742	22.218	0	0	0	0	0	0	0	0	#DIV/0!	#DIV/0!		0	0	0	0	0	#DIV/0!	#DIV/0!		0	0	0	0	0	#DIV/0!	#DIV/0!		0	0	0	0	0	0	0	#DIV/0!	#DIV/0!		0	0	0	0	#DIV/0!	#DIV/0!		0	0	0	0
743	22.2103	0	0	0	0	0	0	0	0	#DIV/0!	#DIV/0!		0	0	0	0	0	#DIV/0!	#DIV/0!		0	0	0	0	3385.84	-0.665135	0.707107		0	10157.5	0	0	0	0	0	#DIV/0!	#DIV/0!		0	0	0	0	#DIV/0!	#DIV/0!		0	0	0	0
744	22.2775	0	0	0	0	0	0	0	6763.98	-0.985527	0.707107		0	0	0	0	0	#DIV/0!	#DIV/0!		0	0	0	0	12289.5	-0.665135	0.707107		36868.6	0	0	0	0	0	7367.52	-0.809228	0.73265		0	0	0	0	#DIV/0!	#DIV/0!		0	0	0	0
745	22.3094	56719.6	0	0	18906.5	0	0	0	0	0.341144	-0.707107		18906.5	0	0	0	6482.75	0.801855	-0.477696		18906.5	18573	0	0	0	0.855761	-0.868537		0	0	0	0	0	0	22435	-0.809228	0.73265		0	0	0	0	#DIV/0!	#DIV/0!		0	0	0	0
746	22.1713	0	0	0	0	0	0	45900.9	0	0.15162	0.353553		0	0	0	0	0	#DIV/0!	#DIV/0!		0	0	0	117493	0	-0.449182	0.353553		0	0	0	0	0	0	0	#DIV/0!	#DIV/0!		0	0	0	0	#DIV/0!	#DIV/0!		0	0	0	0
749	22.2431	1.19541e+07	1.15574e+07	1.13491e+07	1.16202e+07	1.04967e+07	1.05945e+07	1.21082e+07	1.13612e+07	-0.124504	0.252037		1.16202e+07	1.27728e+07	1.2109e+07	1.16683e+07	1.13091e+07	-0.535298	-0.481416		1.16202e+07	1.16181e+07	1.20669e+07	1.20474e+07	1.29244e+07	-0.863717	0.901275		1.3221e+07	1.29833e+07	1.25688e+07	1.12086e+07	1.33384e+07	1.17289e+07	1.08152e+07	0.443642	-0.429991		1.29853e+07	1.18462e+07	1.13094e+07	1.14682e+07	0.685619	-0.682099		1.27548e+07	1.19502e+07	1.14836e+07	1.35998e+07
751	22.3393	0	0	0	0	0	90993	0	0	0.341144	0		0	0	0	0	0	#DIV/0!	#DIV/0!		0	0	0	0	0	#DIV/0!	#DIV/0!		0	0	0	0	0	0	0	#DIV/0!	#DIV/0!		0	78667.4	0	0	0.389023	-0.318663		0	0	70478.6	0
752	22.4304	2.67816e+06	2.3417e+06	2.15798e+06	2.39261e+06	2.1227e+06	2.07775e+06	2.60931e+06	2.31721e+06	-0.0855386	0.246685		2.39261e+06	2.77139e+06	2.77821e+06	2.25446e+06	2.10599e+06	-0.67924	-0.566505		2.39261e+06	2.39088e+06	2.57663e+06	2.46462e+06	2.77095e+06	-0.760907	0.821647		2.99989e+06	2.69854e+06	2.61442e+06	2.43675e+06	2.8486e+06	2.48592e+06	2.28547e+06	0.553309	-0.541931		2.73224e+06	2.41551e+06	2.56537e+06	2.58035e+06	0.0962969	-0.149549		2.27599e+06	2.54261e+06	2.17457e+06	2.39404e+06
753	22.4911	0	0	0	0	0	0	0	0	#DIV/0!	#DIV/0!		0	0	0	0	0	#DIV/0!	#DIV/0!		0	0	0	0	0	#DIV/0!	#DIV/0!		0	0	0	19677.8	13219.8	0	0	0.938367	-0.972281		0	0	0	0	#DIV/0!	#DIV/0!		0	0	0	0
754	22.6209	4.03894e+06	3.52033e+06	3.51176e+06	3.69034e+06	3.28532e+06	3.15719e+06	4.02669e+06	3.63509e+06	-0.178298	0.288509		3.69034e+06	4.14301e+06	4.20658e+06	3.52685e+06	3.33485e+06	-0.703474	-0.549165		3.69034e+06	3.68731e+06	4.10532e+06	3.72948e+06	4.17975e+06	-0.58045	0.664094		4.44653e+06	4.10836e+06	3.98437e+06	3.73501e+06	4.44296e+06	4.03447e+06	3.42188e+06	0.508304	-0.463242		4.25938e+06	3.70867e+06	3.98942e+06	4.07463e+06	-0.0665527	0.014015		3.87133e+06	4.07148e+06	3.60014e+06	4.12771e+06
756	22.6988	3.38564e+06	3.30586e+06	3.20758e+06	3.29969e+06	3.12973e+06	3.03141e+06	3.4264e+06	3.45535e+06	-0.609299	0.520792		3.29969e+06	3.75808e+06	3.82507e+06	3.20328e+06	3.08692e+06	-0.759816	-0.462295		3.29969e+06	3.29936e+06	3.43663e+06	3.59628e+06	3.77042e+06	-0.962518	0.964406		4.02625e+06	3.71691e+06	3.5681e+06	3.02415e+06	3.7615e+06	3.03297e+06	2.85761e+06	0.506811	-0.516463		3.79079e+06	3.2445e+06	3.32122e+06	3.27874e+06	0.549551	-0.580338		3.93756e+06	4.01132e+06	3.63498e+06	4.39115e+06
757	22.7444	1.36928e+07	1.31029e+07	1.22937e+07	1.30298e+07	1.1801e+07	1.22462e+07	1.39798e+07	1.27504e+07	-0.0184428	0.309208		1.30298e+07	1.38613e+07	1.42684e+07	1.245e+07	1.25377e+07	-0.727519	-0.469396		1.30298e+07	1.30274e+07	1.3552e+07	1.36624e+07	1.50369e+07	-0.861394	0.893932		1.66512e+07	1.43521e+07	1.41072e+07	1.25961e+07	1.4897e+07	1.25624e+07	1.14081e+07	0.626178	-0.619497		1.31799e+07	1.27091e+07	1.31324e+07	1.28203e+07	0.322581	-0.399247		1.3092e+07	1.30964e+07	1.11488e+07	1.3411e+07
758	22.7831	293022	248282	253600	264968	250075	212929	294647	256712	-0.112063	0.150754		264968	287325	305138	244938	227210	-0.676923	-0.594293		264968	264698	282094	268607	290258	-0.676753	0.750629		312056	278192	280526	276498	329576	294733	253580	0.526541	-0.489275		297252	277960	310793	302793	-0.475838	0.398967		285959	302937	271144	303826
760	22.7501	0	0	0	0	0	0	0	0	#DIV/0!	#DIV/0!		0	0	0	0	0	#DIV/0!	#DIV/0!		0	0	0	0	0	#DIV/0!	#DIV/0!		0	0	0	0	0	0	0	#DIV/0!	#DIV/0!		40165.5	0	0	0	0.581133	-0.601919		0	0	0	0
761	22.9152	0	0	0	0	0	0	0	104336	-0.985527	0.707107		0	0	0	0	0	#DIV/0!	#DIV/0!		0	0	11532.8	10621.6	0	-0.292516	0.276414		0	0	0	0	0	167592	0	-0.253639	0.373801		0	0	0	0	#DIV/0!	#DIV/0!		6529	0	0	0
762	22.7765	0	0	0	0	0	0	0	0	#DIV/0!	#DIV/0!		0	0	0	0	0	#DIV/0!	#DIV/0!		0	0	0	0	0	#DIV/0!	#DIV/0!		0	0	0	0	0	0	0	#DIV/0!	#DIV/0!		0	0	0	0	#DIV/0!	#DIV/0!		0	0	0	0
763	22.9805	0	0	0	0	0	0	0	0	#DIV/0!	#DIV/0!		0	0	0	0	0	#DIV/0!	#DIV/0!		0	0	0	0	48680.1	-0.665135	0.707107		146040	0	0	0	0	0	0	#DIV/0!	#DIV/0!		0	0	0	0	#DIV/0!	#DIV/0!		0	0	0	8557.1
764	22.8877	0	0	0	0	0	0	0	0	#DIV/0!	#DIV/0!		0	0	0	0	0	#DIV/0!	#DIV/0!		0	0	0	0	0	#DIV/0!	#DIV/0!		0	0	0	0	0	0	0	#DIV/0!	#DIV/0!		0	0	0	54578.1	-0.917326	0.932385		0	0	0	0
765	22.933	1.21266e+08	1.179e+08	1.10787e+08	1.16651e+08	1.10437e+08	1.10846e+08	1.23445e+08	1.15883e+08	-0.0960376	0.343011		1.16651e+08	1.29771e+08	1.26235e+08	1.13468e+08	1.12828e+08	-0.650858	-0.489415		1.16651e+08	1.16641e+08	1.22458e+08	1.20735e+08	1.30062e+08	-0.839549	0.886041		1.38191e+08	1.3065e+08	1.21344e+08	1.19402e+08	1.31202e+08	1.20468e+08	1.12499e+08	0.629811	-0.609675		1.25852e+08	1.16957e+08	1.20197e+08	1.22362e+08	0.00541358	-0.0472625		1.23654e+08	1.24525e+08	1.09425e+08	1.22611e+08
766	22.8262	8768.58	0	0	2922.86	0	0	0	0	0.341144	-0.707107		2922.86	0	0	0	0	0.691095	-0.707107		2922.86	2871.29	0	0	0	0.855761	-0.868537		0	0	0	0	0	0	0	#DIV/0!	#DIV/0!		0	16551.5	0	0	0.389023	-0.318663		8204.62	0	0	0
768	23.0007	0	0	0	0	0	0	0	0	#DIV/0!	#DIV/0!		0	0	0	0	0	#DIV/0!	#DIV/0!		0	0	0	0	0	#DIV/0!	#DIV/0!		0	0	0	0	0	0	0	#DIV/0!	#DIV/0!		0	15058.1	0	0	0.389023	-0.318663		0	0	0	0
769	22.9283	0	0	5998.4	1999.47	0	0	0	8536.86	-0.935202	0.559176		1999.47	0	0	0	0	0.691095	-0.707107		1999.47	1991.46	0	34533.7	0	-0.399431	0.300255		0	0	0	0	0	0	0	#DIV/0!	#DIV/0!		0	0	0	0	#DIV/0!	#DIV/0!		0	0	0	0
770	22.9323	0	0	0	0	0	0	0	232268	-0.985527	0.707107		0	0	0	0	0	#DIV/0!	#DIV/0!		0	0	0	0	0	#DIV/0!	#DIV/0!		0	0	0	0	0	0	0	#DIV/0!	#DIV/0!		0	0	0	0	#DIV/0!	#DIV/0!		0	0	31294.8	7414.9
771	22.9605	0	0	0	0	0	0	130585	0	0.15162	0.353553		0	0	0	0	0	#DIV/0!	#DIV/0!		0	0	0	39757.7	0	-0.449182	0.353553		0	0	0	0	0	0	0	#DIV/0!	#DIV/0!		0	0	0	0	#DIV/0!	#DIV/0!		0	0	0	0
772	23.0151	0	0	0	0	0	0	0	0	#DIV/0!	#DIV/0!		0	0	0	0	0	#DIV/0!	#DIV/0!		0	0	0	0	0	#DIV/0!	#DIV/0!		0	0	0	0	0	0	0	#DIV/0!	#DIV/0!		0	9208.46	0	0	0.389023	-0.318663		0	0	0	0
774	22.8709	0	0	0	0	0	0	0	0	#DIV/0!	#DIV/0!		0	0	0	0	0	#DIV/0!	#DIV/0!		0	0	0	0	0	#DIV/0!	#DIV/0!		0	0	0	0	0	0	0	#DIV/0!	#DIV/0!		0	0	0	0	#DIV/0!	#DIV/0!		0	0	0	71440.1
775	22.8634	0	0	0	0	0	0	0	0	#DIV/0!	#DIV/0!		0	0	0	0	0	#DIV/0!	#DIV/0!		0	0	52555.9	0	84730.2	-0.600282	0.68212		0	0	254190	0	0	0	0	#DIV/0!	#DIV/0!		0	0	0	0	#DIV/0!	#DIV/0!		0	0	0	0
776	22.8642	0	256850	0	85616.6	0	0	0	0	0.341144	-0.707107		85616.6	0	174389	0	0	-0.482454	-0.347929		85616.6	87469.9	0	0	0	0.850435	-0.862852		0	0	0	0	0	0	0	#DIV/0!	#DIV/0!		0	0	0	0	#DIV/0!	#DIV/0!		0	0	0	0
777	22.8685	0	12633.7	0	4211.23	0	0	0	0	0.341144	-0.707107		4211.23	0	0	0	0	0.691095	-0.707107		4211.23	4302.38	0	0	0	0.850435	-0.862852		0	0	0	0	0	0	0	#DIV/0!	#DIV/0!		0	0	0	0	#DIV/0!	#DIV/0!		69160.1	0	0	0
778	22.8374	0	0	0	0	0	0	0	0	#DIV/0!	#DIV/0!		0	0	0	0	0	#DIV/0!	#DIV/0!		0	0	0	0	0	#DIV/0!	#DIV/0!		0	0	0	15041.2	0	0	0	0.688448	-0.702746		9263.53	0	0	0	0.581133	-0.601919		0	0	0	0
779	22.9912	0	0	0	0	0	0	181414	0	0.15162	0.353553		0	0	0	0	0	#DIV/0!	#DIV/0!		0	0	0	20507.5	95152.6	-0.786433	0.808482		0	0	285458	0	0	0	0	#DIV/0!	#DIV/0!		0	0	0	0	#DIV/0!	#DIV/0!		0	0	0	0
780	22.9774	0	0	0	0	0	0	144126	0	0.15162	0.353553		0	0	0	0	0	#DIV/0!	#DIV/0!		0	0	0	0	0	#DIV/0!	#DIV/0!		0	0	0	0	0	0	0	#DIV/0!	#DIV/0!		0	0	0	0	#DIV/0!	#DIV/0!		0	0	0	0
783	23.1404	0	0	0	0	0	0	0	0	#DIV/0!	#DIV/0!		0	0	0	0	0	#DIV/0!	#DIV/0!		0	0	0	0	2082.88	-0.665135	0.707107		6248.64	0	0	0	0	0	0	#DIV/0!	#DIV/0!		0	0	0	0	#DIV/0!	#DIV/0!		0	0	5629.82	0
784	22.9992	0	0	0	0	0	7191.46	0	0	0.341144	0		0	0	0	0	0	#DIV/0!	#DIV/0!		0	0	0	0	0	#DIV/0!	#DIV/0!		0	0	0	0	0	0	0	#DIV/0!	#DIV/0!		0	0	0	0	#DIV/0!	#DIV/0!		7178.53	0	0	0
785	23.0982	19129.4	0	22939.9	14023.1	0	0	0	532025	-0.982689	0.692807		14023.1	15014.4	15455	0	0	-0.306923	-0.836453		14023.1	13880	0	0	9603.78	0.51953	-0.507775		0	0	28811.3	0	23574.4	194520	0	-0.215507	0.336177		0	0	0	0	#DIV/0!	#DIV/0!		30924.7	27555.7	73683.5	0
786	23.155	0	0	0	0	0	0	0	0	#DIV/0!	#DIV/0!		0	0	0	0	0	#DIV/0!	#DIV/0!		0	0	359383	0	25469.1	0.0223093	0.0508918		6575.59	0	69831.8	0	0	80345.3	0	-0.253639	0.373801		0	0	0	0	#DIV/0!	#DIV/0!		0	0	0	0
788	23.1649	85488	0	0	28496	378000	0	0	0	0.180245	-0.413532		28496	0	0	0	0	0.691095	-0.707107		28496	27993.3	0	0	0	0.855761	-0.868537		0	0	0	0	0	0	72337.6	-0.809228	0.73265		0	78479.5	0	0	0.389023	-0.318663		0	0	0	0
790	23.1291	2.18853e+08	2.0322e+08	1.99698e+08	2.07257e+08	1.98749e+08	1.95609e+08	2.12334e+08	2.06007e+08	-0.216227	0.259792		2.07257e+08	2.18305e+08	2.15026e+08	2.008e+08	2.00527e+08	-0.568415	-0.603724		2.07257e+08	2.0717e+08	2.14295e+08	2.14363e+08	2.20806e+08	-0.917422	0.946722		2.30088e+08	2.2137e+08	2.10958e+08	2.17454e+08	2.21167e+08	2.15154e+08	2.00679e+08	0.866503	-0.816372		2.2182e+08	2.07018e+08	2.13578e+08	2.12032e+08	0.297421	-0.350797		2.16822e+08	2.19244e+08	2.03259e+08	2.1901e+08
792	23.0639	0	0	0	0	0	0	0	0	#DIV/0!	#DIV/0!		0	0	0	0	0	#DIV/0!	#DIV/0!		0	0	0	0	0	#DIV/0!	#DIV/0!		0	0	0	0	0	0	0	#DIV/0!	#DIV/0!		0	0	0	0	#DIV/0!	#DIV/0!		0	0	0	0
793	23.0011	0	0	0	0	0	0	0	0	#DIV/0!	#DIV/0!		0	0	0	0	0	#DIV/0!	#DIV/0!		0	0	0	0	0	#DIV/0!	#DIV/0!		0	0	0	0	0	0	0	#DIV/0!	#DIV/0!		0	0	123985	0	-0.0528303	-0.0118023		0	0	0	0
795	23.0915	0	0	0	0	0	0	0	0	#DIV/0!	#DIV/0!		0	0	0	0	0	#DIV/0!	#DIV/0!		0	0	0	0	0	#DIV/0!	#DIV/0!		0	0	0	283882	0	0	0	0.688448	-0.702746		0	0	0	234376	-0.917326	0.932385		0	0	0	0
796	23.0277	0	0	0	0	0	0	0	0	#DIV/0!	#DIV/0!		0	0	0	0	0	#DIV/0!	#DIV/0!		0	0	0	0	50163	-0.665135	0.707107		0	0	150489	0	0	0	0	#DIV/0!	#DIV/0!		0	0	0	0	#DIV/0!	#DIV/0!		0	0	32124.7	0
797	23.2879	0	0	0	0	0	0	0	0	#DIV/0!	#DIV/0!		0	0	0	0	0	#DIV/0!	#DIV/0!		0	0	0	0	0	#DIV/0!	#DIV/0!		0	0	0	0	0	0	0	#DIV/0!	#DIV/0!		345565	0	0	0	0.581133	-0.601919		0	0	0	0
798	23.3476	0	0	0	0	325664	0	0	0	0.15162	-0.353553		0	0	0	0	0	#DIV/0!	#DIV/0!		0	0	0	0	0	#DIV/0!	#DIV/0!		0	0	0	0	0	0	0	#DIV/0!	#DIV/0!		0	35962.2	72981.1	0	0.145227	-0.176562		0	0	0	0
799	23.2197	0	14890.9	10267.3	8386.08	0	171449	0	0	0.361845	-0.0349747		8386.08	0	0	0	0	0.691095	-0.707107		8386.08	8479.81	189487	0	0	0.118016	-0.0481264		0	0	0	0	0	0	0	#DIV/0!	#DIV/0!		0	0	0	0	#DIV/0!	#DIV/0!		0	24442.3	0	16356.3
800	23.1727	0	0	0	0	0	0	0	0	#DIV/0!	#DIV/0!		0	0	0	56603.4	0	0.0431934	0.353553		0	0	0	0	0	#DIV/0!	#DIV/0!		0	0	0	0	0	0	0	#DIV/0!	#DIV/0!		0	0	0	0	#DIV/0!	#DIV/0!		0	0	0	365581
801	23.4164	0	0	0	0	0	0	0	0	#DIV/0!	#DIV/0!		0	0	0	0	0	#DIV/0!	#DIV/0!		0	0	0	0	0	#DIV/0!	#DIV/0!		0	0	0	0	0	101098	0	-0.253639	0.373801		0	39500.2	0	0	0.389023	-0.318663		0	0	0	0
802	23.3226	0	0	0	0	0	0	0	0	#DIV/0!	#DIV/0!		0	0	0	9814.72	0	0.0431934	0.353553		0	0	0	161293	0	-0.449182	0.353553		0	0	0	0	0	0	0	#DIV/0!	#DIV/0!		22617.3	0	0	44040.2	-0.644746	0.649312		0	0	0	0
804	23.3408	0	17019	0	5673	21155.1	30359.5	0	0	0.507123	-0.375959		5673	0	0	0	0	0.691095	-0.707107		5673	5795.8	41961.3	0	44656.1	-0.427801	0.524061		0	133968	0	0	0	0	0	#DIV/0!	#DIV/0!		0	0	0	0	#DIV/0!	#DIV/0!		0	59073.7	0	8272.13
806	23.2992	0	0	0	0	0	0	0	0	#DIV/0!	#DIV/0!		0	0	33317.1	0	65258.4	-0.1594	0.705212		0	0	0	0	0	#DIV/0!	#DIV/0!		0	0	0	0	0	0	0	#DIV/0!	#DIV/0!		0	0	0	0	#DIV/0!	#DIV/0!		22156.8	0	0	0
807	23.3641	0	0	0	0	0	0	0	0	#DIV/0!	#DIV/0!		0	0	0	0	0	#DIV/0!	#DIV/0!		0	0	84526	0	0	0.0691049	-1.73907e-17		0	0	0	0	0	345078	0	-0.253639	0.373801		0	0	0	0	#DIV/0!	#DIV/0!		0	8568.49	0	0
810	23.3411	1.99299e+08	1.88416e+08	1.8674e+08	1.91485e+08	1.7955e+08	1.81674e+08	1.9925e+08	1.88506e+08	-0.0590106	0.274677		1.91485e+08	1.96403e+08	2.02447e+08	1.86352e+08	1.77277e+08	-0.639225	-0.632226		1.91485e+08	1.91423e+08	1.90585e+08	1.95611e+08	2.03881e+08	-0.820952	0.826061		2.12277e+08	2.01503e+08	1.97864e+08	1.98706e+08	2.08066e+08	1.92656e+08	1.85621e+08	0.821335	-0.821284		2.1023e+08	1.99763e+08	1.95998e+08	1.9474e+08	0.774517	-0.778064		2.02548e+08	2.02091e+08	1.88161e+08	2.03361e+08
817	23.2787	0	0	16783.3	5594.43	0	0	10826.5	13373.4	-0.70369	0.681656		5594.43	0	0	0	0	0.691095	-0.707107		5594.43	5572.03	0	0	0	0.853951	-0.866602		0	0	0	0	0	0	0	#DIV/0!	#DIV/0!		0	0	0	0	#DIV/0!	#DIV/0!		0	0	0	0
818	23.504	30073.5	0	0	10024.5	0	0	0	0	0.341144	-0.707107		10024.5	0	0	0	0	0.691095	-0.707107		10024.5	9847.64	0	0	0	0.855761	-0.868537		0	0	0	0	0	0	0	#DIV/0!	#DIV/0!		0	0	0	0	#DIV/0!	#DIV/0!		0	0	0	0
819	23.4851	0	0	0	0	0	0	0	112922	-0.985527	0.707107		0	0	0	0	0	#DIV/0!	#DIV/0!		0	0	0	0	0	#DIV/0!	#DIV/0!		0	0	0	589241	0	6.11338e+06	0	-0.192652	0.314842		0	0	0	0	#DIV/0!	#DIV/0!		0	0	0	0
821	23.3876	1.12302e+07	1.15514e+07	1.18944e+07	1.15587e+07	1.20337e+07	1.22157e+07	1.20877e+07	1.07256e+07	0.876167	-0.417038		1.15587e+07	1.19644e+07	1.16822e+07	1.22589e+07	1.04514e+07	-0.278324	-0.441243		1.15587e+07	1.15601e+07	1.169e+07	1.21466e+07	1.14425e+07	-0.287892	0.203418		1.10954e+07	1.17102e+07	1.1522e+07	1.33129e+07	1.19138e+07	1.37725e+07	1.25011e+07	0.00993691	0.0855944		1.29711e+07	1.3536e+07	1.39617e+07	1.29923e+07	0.155524	-0.180699		1.36145e+07	1.36718e+07	1.37257e+07	1.32597e+07
822	23.446	0	0	0	0	0	0	0	65568.1	-0.985527	0.707107		0	0	0	0	0	#DIV/0!	#DIV/0!		0	0	0	0	5687.96	-0.665135	0.707107		0	17063.9	0	0	0	0	0	#DIV/0!	#DIV/0!		0	0	0	0	#DIV/0!	#DIV/0!		0	0	6366.29	0
823	23.5622	0	0	0	0	0	0	95893.9	0	0.15162	0.353553		0	0	0	0	0	#DIV/0!	#DIV/0!		0	0	0	0	0	#DIV/0!	#DIV/0!		0	0	0	0	0	0	0	#DIV/0!	#DIV/0!		12196.2	0	0	0	0.581133	-0.601919		0	0	0	0
826	23.6032	0	0	0	0	0	0	0	0	#DIV/0!	#DIV/0!		0	0	0	0	0	#DIV/0!	#DIV/0!		0	0	0	0	0	#DIV/0!	#DIV/0!		0	0	0	0	0	20995.9	0	-0.253639	0.373801		0	0	0	0	#DIV/0!	#DIV/0!		0	0	0	0
827	23.5488	0	0	21087.7	7029.23	0	0	0	0	0.341144	-0.707107		7029.23	0	0	102384	0	0.0920136	0.309626		7029.23	7001.08	0	0	0	0.853951	-0.866602		0	0	0	0	0	0	0	#DIV/0!	#DIV/0!		0	0	0	0	#DIV/0!	#DIV/0!		0	0	0	28917.3
828	23.6332	0	0	0	0	0	0	0	0	#DIV/0!	#DIV/0!		0	0	0	24335.8	0	0.0431934	0.353553		0	0	0	0	0	#DIV/0!	#DIV/0!		0	0	0	0	244965	0	0	0.374419	-0.403705		0	0	0	0	#DIV/0!	#DIV/0!		0	0	0	0
829	23.493	0	0	0	0	0	0	0	0	#DIV/0!	#DIV/0!		0	0	0	0	0	#DIV/0!	#DIV/0!		0	0	0	0	0	#DIV/0!	#DIV/0!		0	0	0	8232.06	0	0	0	0.688448	-0.702746		0	0	0	0	#DIV/0!	#DIV/0!		0	0	0	0
830	23.5698	0	155578	0	51859.2	0	0	0	0	0.341144	-0.707107		51859.2	146893	0	0	144361	0.291605	0.0820755		51859.2	52981.8	0	0	0	0.850435	-0.862852		0	0	0	0	0	0	0	#DIV/0!	#DIV/0!		0	0	0	0	#DIV/0!	#DIV/0!		0	0	0	0
831	23.6078	0	0	0	0	0	0	0	66214.7	-0.985527	0.707107		0	0	0	0	0	#DIV/0!	#DIV/0!		0	0	15535.5	0	0	0.0691049	2.3655e-17		0	0	0	0	0	73630.1	0	-0.253639	0.373801		0	0	0	0	#DIV/0!	#DIV/0!		0	0	0	0
833	23.7436	0	0	0	0	0	0	0	0	#DIV/0!	#DIV/0!		0	6507.92	0	0	0	-0.172774	-0.353553		0	0	0	0	0	#DIV/0!	#DIV/0!		0	0	0	0	0	0	0	#DIV/0!	#DIV/0!		0	0	179843	0	-0.0528303	-0.0118023		0	0	0	0
835	23.7687	0	0	0	0	0	0	0	0	#DIV/0!	#DIV/0!		0	0	0	0	0	#DIV/0!	#DIV/0!		0	0	0	0	0	#DIV/0!	#DIV/0!		0	0	0	0	0	0	5467.17	-0.809228	0.73265		0	0	0	0	#DIV/0!	#DIV/0!		0	0	0	0
836	23.6459	0	0	0	0	0	0	0	0	#DIV/0!	#DIV/0!		0	0	21728.7	0	7002.49	-0.759219	0.234699		0	0	0	0	34047.1	-0.665135	0.707107		0	0	102141	0	0	0	0	#DIV/0!	#DIV/0!		0	0	0	0	#DIV/0!	#DIV/0!		0	0	0	0
837	23.5697	0	0	0	0	0	0	7667.39	0	0.15162	0.353553		0	0	43983.8	0	0	-0.820675	0		0	0	0	0	4744.77	-0.665135	0.707107		0	0	14234.3	0	0	0	0	#DIV/0!	#DIV/0!		8458.93	0	0	0	0.581133	-0.601919		0	0	0	0
838	23.5065	0	0	0	0	0	0	0	44278.2	-0.985527	0.707107		0	0	0	0	0	#DIV/0!	#DIV/0!		0	0	0	0	0	#DIV/0!	#DIV/0!		0	0	0	0	0	20608.9	0	-0.253639	0.373801		0	0	0	0	#DIV/0!	#DIV/0!		0	0	0	0
839	23.689	0	79160.8	0	26386.9	0	0	0	0	0.341144	-0.707107		26386.9	116531	0	0	46074.7	0.0933734	-0.253617		26386.9	26958.1	0	0	0	0.850435	-0.862852		0	0	0	0	0	0	0	#DIV/0!	#DIV/0!		0	0	0	0	#DIV/0!	#DIV/0!		0	0	0	0
841	23.6994	1.83688e+07	1.71547e+07	1.68903e+07	1.74713e+07	1.62687e+07	1.6291e+07	1.79699e+07	1.7813e+07	-0.45815	0.456491		1.74713e+07	1.90324e+07	1.86778e+07	1.69275e+07	1.69413e+07	-0.643813	-0.507085		1.74713e+07	1.74645e+07	1.77485e+07	1.77782e+07	1.95262e+07	-0.767335	0.806545		2.01725e+07	1.97566e+07	1.86494e+07	1.67979e+07	1.95036e+07	1.74012e+07	1.62734e+07	0.453328	-0.441535		1.91922e+07	1.76194e+07	1.7342e+07	1.74595e+07	0.620316	-0.63022		1.85929e+07	1.8165e+07	1.70612e+07	2.06514e+07
842	23.6559	0	0	0	0	0	0	0	0	#DIV/0!	#DIV/0!		0	0	0	0	0	#DIV/0!	#DIV/0!		0	0	0	0	19642.8	-0.665135	0.707107		0	0	58928.4	0	0	0	0	#DIV/0!	#DIV/0!		0	0	0	0	#DIV/0!	#DIV/0!		0	0	118260	0
843	23.6085	0	0	0	0	0	0	0	0	#DIV/0!	#DIV/0!		0	0	0	0	0	#DIV/0!	#DIV/0!		0	0	0	0	0	#DIV/0!	#DIV/0!		0	0	0	0	0	0	0	#DIV/0!	#DIV/0!		0	0	0	0	#DIV/0!	#DIV/0!		0	0	0	6016.64
844	23.8835	1.78099e+06	1.53273e+06	1.49227e+06	1.602e+06	1.50759e+06	1.37476e+06	1.69331e+06	1.54976e+06	-0.100492	0.10891		1.602e+06	1.78929e+06	1.83842e+06	1.50225e+06	1.36484e+06	-0.662318	-0.610242		1.602e+06	1.60059e+06	1.76123e+06	1.64681e+06	1.83689e+06	-0.705225	0.775686		1.99989e+06	1.79209e+06	1.7187e+06	1.71197e+06	1.98717e+06	1.71161e+06	1.51182e+06	0.678765	-0.660269		1.77446e+06	1.59351e+06	1.74698e+06	1.73823e+06	-0.219521	0.148818		1.63275e+06	1.69248e+06	1.46318e+06	1.7403e+06
845	23.9387	72831	92182.4	135616	100210	132234	73473.1	107149	181347	-0.913778	0.532868		100210	251851	184363	171601	168204	-0.617971	0.163341		100210	100266	136113	141319	215490	-0.879862	0.912045		182801	212959	250710	169981	218449	233826	177866	-0.0714912	0.162713		313552	235376	139218	147873	0.796236	-0.776313		137643	95335.9	167176	215151
847	23.9667	0	0	18487.5	6162.49	99025.8	0	0	0	0.175253	-0.403086		6162.49	0	0	16503.7	0	0.308633	0.0917124		6162.49	6137.81	0	0	0	0.853951	-0.866602		0	0	0	9622.67	15108.2	0	0	0.820716	-0.859478		0	0	0	0	#DIV/0!	#DIV/0!		0	0	0	0
848	24.1405	0	0	0	0	0	0	0	19493.1	-0.985527	0.707107		0	0	0	0	0	#DIV/0!	#DIV/0!		0	0	0	0	0	#DIV/0!	#DIV/0!		0	0	0	0	0	6805.99	0	-0.253639	0.373801		0	0	0	0	#DIV/0!	#DIV/0!		0	0	0	0
850	24.0272	2.59831e+07	2.39059e+07	2.265e+07	2.41796e+07	2.2821e+07	2.34287e+07	2.53382e+07	2.58224e+07	-0.676075	0.727902		2.41796e+07	2.81263e+07	2.74755e+07	2.36788e+07	2.28513e+07	-0.706134	-0.472634		2.41796e+07	2.41691e+07	2.66817e+07	2.70278e+07	2.9399e+07	-0.932451	0.956785		3.13719e+07	2.9305e+07	2.75202e+07	2.46121e+07	2.95373e+07	2.44582e+07	2.19678e+07	0.634582	-0.62831		2.91665e+07	2.48712e+07	2.60097e+07	2.54285e+07	0.500699	-0.540884		2.68833e+07	2.84984e+07	2.47984e+07	3.00621e+07
851	24.0123	0	0	0	0	0	0	102360	0	0.15162	0.353553		0	0	0	0	0	#DIV/0!	#DIV/0!		0	0	0	0	7488.96	-0.665135	0.707107		0	22466.9	0	0	0	0	0	#DIV/0!	#DIV/0!		0	0	0	0	#DIV/0!	#DIV/0!		0	0	0	0
856	24.0897	2.3312e+06	2.02722e+06	2.03416e+06	2.13086e+06	1.89689e+06	1.82608e+06	2.27096e+06	2.07397e+06	-0.15475	0.229184		2.13086e+06	2.32167e+06	2.45061e+06	1.98097e+06	1.91863e+06	-0.710607	-0.538695		2.13086e+06	2.12906e+06	2.40177e+06	2.15279e+06	2.41655e+06	-0.545131	0.630918		2.5491e+06	2.37709e+06	2.32347e+06	2.21985e+06	2.73715e+06	2.31436e+06	2.10595e+06	0.475476	-0.466528		2.45262e+06	2.25133e+06	2.35198e+06	2.40093e+06	-0.149115	0.0999196		2.24343e+06	2.34209e+06	2.12499e+06	2.29239e+06
857	24.4119	0	0	0	0	40907.6	0	0	0	0.15162	-0.353553		0	0	0	0	0	#DIV/0!	#DIV/0!		0	0	0	0	0	#DIV/0!	#DIV/0!		0	0	0	6493.01	0	0	0	0.688448	-0.702746		0	0	0	0	#DIV/0!	#DIV/0!		0	0	0	0
858	24.1465	0	0	0	0	0	0	0	0	#DIV/0!	#DIV/0!		0	6517.74	0	6160.59	0	-0.110696	-0.016253		0	0	0	0	0	#DIV/0!	#DIV/0!		0	0	0	0	7203.41	0	0	0.374419	-0.403705		7395.51	0	5602.99	0	0.523376	-0.590843		0	0	0	0
860	24.319	607387	553659	523628	561558	521627	504478	621562	539668	0.0506932	0.195643		561558	616987	615916	503880	514212	-0.572811	-0.610354		561558	561282	617249	599381	667516	-0.846553	0.893857		722473	652761	627315	573448	711036	573172	547066	0.490979	-0.504727		664809	567571	584743	624904	0.0346201	-0.0607171		622802	658443	544182	647653
862	24.4346	599533	582990	587287	589936	531314	590319	664430	594239	-0.0161329	0.474517		589936	706664	711879	660706	587564	-0.870475	-0.132464		589936	589833	560211	643281	724997	-0.796348	0.78613		805225	683954	685811	770615	905842	634710	648299	0.728144	-0.771354		860633	768001	667956	711454	0.667036	-0.644864		638456	675085	631454	876221
864	24.5268	575927	500427	492442	522932	494457	486475	547277	536690	-0.451778	0.482004		522932	608396	615094	496761	469419	-0.714103	-0.523779		522932	522499	583803	553472	647510	-0.793964	0.849854		702781	638670	601080	536702	669202	551334	507759	0.488289	-0.487626		618326	555476	576514	582101	0.210283	-0.253627		584708	675117	557119	659563
865	24.6344	1.08505e+06	1.00309e+06	952354	1.0135e+06	940685	977065	1.06244e+06	1.06388e+06	-0.546931	0.654936		1.0135e+06	1.15894e+06	1.19231e+06	985928	1.00354e+06	-0.810793	-0.314869		1.0135e+06	1.01308e+06	1.06541e+06	1.1102e+06	1.2002e+06	-0.938706	0.95114		1.30269e+06	1.16705e+06	1.13086e+06	979788	1.25692e+06	964077	914370	0.519611	-0.535761		1.20935e+06	990523	1.02631e+06	994248	0.585441	-0.618136		1.18119e+06	1.18971e+06	1.1112e+06	1.38462e+06
866	24.485	0	0	0	0	0	0	0	0	#DIV/0!	#DIV/0!		0	69753.3	63139.6	0	0	-0.783206	-0.302418		0	0	0	0	0	#DIV/0!	#DIV/0!		0	0	0	0	0	0	0	#DIV/0!	#DIV/0!		0	0	6573.11	0	-0.0528303	-0.0118023		0	0	0	0
869	24.8815	0	0	0	0	19094.7	0	0	0	0.15162	-0.353553		0	0	0	0	0	#DIV/0!	#DIV/0!		0	0	0	0	0	#DIV/0!	#DIV/0!		0	0	0	0	0	0	0	#DIV/0!	#DIV/0!		0	0	0	0	#DIV/0!	#DIV/0!		0	0	0	0
870	24.6942	0	0	9979.44	3326.48	0	0	0	6341.51	-0.801433	0.334045		3326.48	0	16365.3	0	0	-0.70169	-0.148271		3326.48	3313.16	0	0	144988	-0.648395	0.690481		13461.2	411147	10357	0	0	10829.1	0	-0.253639	0.373801		0	0	0	0	#DIV/0!	#DIV/0!		0	0	0	0
872	24.8577	4.60109e+07	4.22286e+07	4.09899e+07	4.30765e+07	4.0567e+07	4.0198e+07	4.67177e+07	4.30107e+07	-0.127881	0.365032		4.30765e+07	4.68067e+07	4.63051e+07	4.12161e+07	4.0812e+07	-0.633097	-0.571796		4.30765e+07	4.30559e+07	4.53945e+07	4.48499e+07	4.98436e+07	-0.828887	0.873121		5.31001e+07	4.95509e+07	4.68799e+07	4.5916e+07	5.22466e+07	4.54343e+07	4.13732e+07	0.686714	-0.67507		4.97308e+07	4.5355e+07	4.54203e+07	4.63137e+07	0.402115	-0.421673		4.95401e+07	4.9457e+07	4.29194e+07	5.04426e+07
874	24.8805	0	0	0	0	0	0	0	0	#DIV/0!	#DIV/0!		0	0	0	0	0	#DIV/0!	#DIV/0!		0	0	0	0	0	#DIV/0!	#DIV/0!		0	0	0	0	0	0	0	#DIV/0!	#DIV/0!		0	0	0	0	#DIV/0!	#DIV/0!		0	0	0	0
875	24.9319	0	0	0	0	0	0	0	0	#DIV/0!	#DIV/0!		0	0	0	0	0	#DIV/0!	#DIV/0!		0	0	0	0	0	#DIV/0!	#DIV/0!		0	0	0	0	0	0	0	#DIV/0!	#DIV/0!		0	0	0	0	#DIV/0!	#DIV/0!		0	0	0	62243.2
877	24.956	0	0	0	0	0	0	0	0	#DIV/0!	#DIV/0!		0	0	5279.71	0	0	-0.820675	1.74011e-17		0	0	0	0	7106.95	-0.665135	0.707107		0	6510.72	14810.1	0	0	13693.5	0	-0.253639	0.373801		7172.3	0	0	13244.2	-0.624134	0.628071		0	0	0	0
878	24.9413	0	0	0	0	0	0	60962.2	0	0.15162	0.353553		0	0	0	0	0	#DIV/0!	#DIV/0!		0	0	0	0	0	#DIV/0!	#DIV/0!		0	0	0	0	0	0	0	#DIV/0!	#DIV/0!		61504.7	0	0	0	0.581133	-0.601919		0	0	0	0
879	25.0509	0	0	0	0	91882	0	0	0	0.15162	-0.353553		0	0	0	0	0	#DIV/0!	#DIV/0!		0	0	0	0	0	#DIV/0!	#DIV/0!		0	0	0	6542.71	0	0	0	0.688448	-0.702746		0	0	0	6914.97	-0.917326	0.932385		0	0	0	0
880	25.0522	0	0	0	0	0	0	0	29505.2	-0.985527	0.707107		0	0	0	0	0	#DIV/0!	#DIV/0!		0	0	0	0	0	#DIV/0!	#DIV/0!		0	0	0	0	0	28579.2	0	-0.253639	0.373801		0	0	0	0	#DIV/0!	#DIV/0!		0	0	0	0
881	25.0371	81156.9	0	0	27052.3	0	0	0	0	0.341144	-0.707107		27052.3	0	0	0	0	0.691095	-0.707107		27052.3	26575	0	0	0	0.855761	-0.868537		0	0	0	0	0	0	0	#DIV/0!	#DIV/0!		0	0	0	5651.11	-0.917326	0.932385		0	0	16142.8	0
882	25.0683	6.63949e+07	6.29402e+07	5.93856e+07	6.29069e+07	5.93651e+07	5.85357e+07	6.51634e+07	6.10881e+07	0.0177087	0.12715		6.29069e+07	6.89604e+07	6.82692e+07	6.14732e+07	5.81434e+07	-0.655334	-0.584618		6.29069e+07	6.28913e+07	6.70955e+07	6.53595e+07	7.24476e+07	-0.811673	0.863261		7.63618e+07	7.27875e+07	6.81935e+07	6.75151e+07	7.56839e+07	6.27548e+07	6.02305e+07	0.747179	-0.765812		7.52864e+07	6.68428e+07	6.64355e+07	6.60474e+07	0.63801	-0.656183		6.87711e+07	7.18803e+07	6.39445e+07	7.40452e+07
883	25.094	0	0	0	0	0	0	7047.7	0	0.15162	0.353553		0	0	40711.7	0	0	-0.820675	0		0	0	0	0	0	#DIV/0!	#DIV/0!		0	0	0	0	0	0	0	#DIV/0!	#DIV/0!		0	0	19180.1	0	-0.0528303	-0.0118023		0	0	0	0
884	25.1376	0	0	0	0	0	0	0	0	#DIV/0!	#DIV/0!		0	0	0	0	0	#DIV/0!	#DIV/0!		0	0	0	0	0	#DIV/0!	#DIV/0!		0	0	0	0	0	0	0	#DIV/0!	#DIV/0!		0	8936.15	0	0	0.389023	-0.318663		0	0	0	170367
888	25.0545	0	0	0	0	0	0	0	8613.53	-0.985527	0.707107		0	0	0	0	0	#DIV/0!	#DIV/0!		0	0	0	0	0	#DIV/0!	#DIV/0!		0	0	0	0	0	0	0	#DIV/0!	#DIV/0!		0	0	66937	0	-0.0528303	-0.0118023		0	0	0	0
889	25.1351	0	0	0	0	0	0	0	0	#DIV/0!	#DIV/0!		0	120338	0	0	0	-0.172774	-0.353553		0	0	0	0	0	#DIV/0!	#DIV/0!		0	0	0	122953	0	0	0	0.688448	-0.702746		0	0	0	0	#DIV/0!	#DIV/0!		0	0	0	0
890	25.2038	1.60176e+07	1.50834e+07	1.51544e+07	1.54185e+07	1.4246e+07	1.3936e+07	1.60098e+07	1.50953e+07	-0.144959	0.207975		1.54185e+07	1.64995e+07	1.57363e+07	1.49624e+07	1.47628e+07	-0.414456	-0.655034		1.54185e+07	1.54129e+07	1.52779e+07	1.5487e+07	1.68635e+07	-0.680812	0.710904		1.74492e+07	1.70321e+07	1.61092e+07	1.52224e+07	1.77539e+07	1.52573e+07	1.41418e+07	0.592513	-0.588329		1.6603e+07	1.55124e+07	1.53067e+07	1.5183e+07	0.729587	-0.740635		1.65725e+07	1.57942e+07	1.48679e+07	1.7446e+07
892	25.346	2.50763e+07	2.3916e+07	2.22961e+07	2.37628e+07	2.23954e+07	2.29501e+07	2.49831e+07	2.43961e+07	-0.393923	0.581122		2.37628e+07	2.66262e+07	2.64745e+07	2.2323e+07	2.17477e+07	-0.648287	-0.577992		2.37628e+07	2.37581e+07	2.54751e+07	2.52567e+07	2.73502e+07	-0.885813	0.92378		2.95542e+07	2.7264e+07	2.52323e+07	2.39642e+07	2.79158e+07	2.26984e+07	2.52013e+07	0.179365	-0.260707		2.75937e+07	2.39579e+07	2.48072e+07	2.41607e+07	0.559444	-0.597318		2.58956e+07	2.65675e+07	2.24761e+07	2.79249e+07
893	25.3733	60644.3	61334.6	63320.4	61766.4	67396.6	54693.8	70593.7	64907.6	-0.244366	0.246947		61766.4	72609.7	41545.6	67412	49569.9	0.412115	-0.36525		61766.4	61767.8	35683.2	66483.7	66662	-0.247576	0.176926		63512.4	65375.5	71098	89792.2	94096.4	87779.9	87733.2	0.633689	-0.668849		96519.5	79987	70083.6	87592.3	0.140391	-0.1221		62920.7	59844.2	74144	73245.2
895	25.4799	0	0	0	0	0	0	0	0	#DIV/0!	#DIV/0!		0	0	0	0	0	#DIV/0!	#DIV/0!		0	0	0	0	0	#DIV/0!	#DIV/0!		0	0	0	0	0	0	0	#DIV/0!	#DIV/0!		0	0	97544	0	-0.0528303	-0.0118023		0	0	0	0
897	25.6601	0	0	0	0	0	0	0	0	#DIV/0!	#DIV/0!		0	0	5741.48	0	0	-0.820675	1.60016e-17		0	0	0	20723.3	0	-0.449182	0.353553		0	0	0	0	0	0	0	#DIV/0!	#DIV/0!		0	0	0	0	#DIV/0!	#DIV/0!		0	0	0	0
899	25.5713	3.382e+07	3.06448e+07	3.02958e+07	3.15869e+07	2.96924e+07	2.96614e+07	3.29416e+07	3.16387e+07	-0.25023	0.375575		3.15869e+07	3.62323e+07	3.47675e+07	3.06112e+07	2.88719e+07	-0.614839	-0.577652		3.15869e+07	3.15687e+07	3.42399e+07	3.40372e+07	3.66489e+07	-0.902707	0.936668		3.88516e+07	3.65084e+07	3.45868e+07	3.10721e+07	3.67575e+07	3.14085e+07	2.88725e+07	0.571033	-0.564707		3.59354e+07	3.20375e+07	3.38729e+07	3.18316e+07	0.616415	-0.669436		3.62714e+07	3.71673e+07	3.35003e+07	4.0182e+07
900	25.6937	0	0	0	0	0	0	0	0	#DIV/0!	#DIV/0!		0	0	0	0	0	#DIV/0!	#DIV/0!		0	0	0	0	0	#DIV/0!	#DIV/0!		0	0	0	0	17450.7	0	0	0.374419	-0.403705		0	0	0	0	#DIV/0!	#DIV/0!		94203.3	11727.2	0	0
902	25.6222	0	0	0	0	0	0	0	0	#DIV/0!	#DIV/0!		0	0	0	0	50593.7	0.259161	0.707107		0	0	0	0	0	#DIV/0!	#DIV/0!		0	0	0	0	0	0	0	#DIV/0!	#DIV/0!		0	0	0	0	#DIV/0!	#DIV/0!		0	0	0	0
903	25.5287	74541.8	0	18332.9	30958.2	0	0	0	0	0.341144	-0.707107		30958.2	0	0	0	0	0.691095	-0.707107		30958.2	30495.4	0	0	0	0.855407	-0.868158		0	0	0	0	0	0	0	#DIV/0!	#DIV/0!		0	0	0	0	#DIV/0!	#DIV/0!		0	0	0	23639.5
904	25.7918	1.95425e+06	1.69401e+06	1.6191e+06	1.75579e+06	1.69436e+06	1.48664e+06	1.88624e+06	1.96358e+06	-0.692969	0.520134		1.75579e+06	2.10681e+06	2.08104e+06	1.79418e+06	1.82494e+06	-0.821729	-0.164433		1.75579e+06	1.75436e+06	2.11799e+06	1.93119e+06	2.31516e+06	-0.786917	0.845483		2.40512e+06	2.21774e+06	2.32261e+06	2.37984e+06	3.03642e+06	2.91684e+06	2.43581e+06	0.0966663	-0.0350477		3.00569e+06	2.73119e+06	2.14215e+06	2.8607e+06	0.0948099	-0.0495179		1.75372e+06	1.42405e+06	1.48983e+06	1.84979e+06
905	25.9276	363590	294966	314962	324506	311876	291657	334902	319929	-0.193888	0.13518		324506	370900	374098	298721	277333	-0.645384	-0.61233		324506	324076	348255	334382	386583	-0.761483	0.818301		416913	386067	356768	356571	402445	350320	300318	0.769154	-0.742674		386033	335250	345332	365566	0.0259592	-0.0537307		371569	389498	341020	386699
906	25.9734	0	0	0	0	0	0	0	0	#DIV/0!	#DIV/0!		0	0	0	0	0	#DIV/0!	#DIV/0!		0	0	0	5148.35	20200.8	-0.80517	0.823348		17622.6	28465.6	14514.2	7185.71	38371	54596.9	60879.2	-0.912438	0.926437		21661.7	9734.87	32100.6	53502	-0.926127	0.898278		0	6434.95	5944.92	5854.96
907	25.6216	0	0	0	0	0	0	0	0	#DIV/0!	#DIV/0!		0	0	0	0	0	#DIV/0!	#DIV/0!		0	0	0	0	2836.47	-0.665135	0.707107		8509.41	0	0	0	0	0	0	#DIV/0!	#DIV/0!		0	0	0	0	#DIV/0!	#DIV/0!		0	0	0	0
908	26.1164	7.36077e+06	6.77276e+06	6.59285e+06	6.90879e+06	6.72307e+06	6.5049e+06	7.46131e+06	7.09126e+06	-0.3213	0.478306		6.90879e+06	8.12673e+06	7.83602e+06	6.84569e+06	6.45013e+06	-0.686062	-0.487878		6.90879e+06	6.90558e+06	7.59268e+06	7.60479e+06	8.51336e+06	-0.901998	0.934486		9.084e+06	8.42598e+06	8.03009e+06	7.12453e+06	8.75093e+06	6.98544e+06	6.45319e+06	0.598886	-0.605409		8.51968e+06	7.28188e+06	7.3859e+06	7.38511e+06	0.527915	-0.55426		7.94499e+06	8.16771e+06	7.20236e+06	9.13718e+06
910	26.1991	0	0	0	0	0	0	0	0	#DIV/0!	#DIV/0!		0	0	0	0	0	#DIV/0!	#DIV/0!		0	0	31637.4	0	0	0.0691049	2.32314e-17		0	0	0	0	0	0	0	#DIV/0!	#DIV/0!		0	0	11523.6	0	-0.0528303	-0.0118023		0	0	0	0
911	26.3125	347734	302013	293552	314433	285968	299334	326762	322369	-0.407604	0.529645		314433	371959	362412	300410	278759	-0.658533	-0.562323		314433	314175	338296	345193	392833	-0.895643	0.923417		417638	392274	368587	325534	419321	336507	310616	0.455705	-0.458637		383196	336487	342955	346996	0.409094	-0.438428		355001	390085	317620	394036
912	26.5315	0	0	0	0	0	0	0	0	#DIV/0!	#DIV/0!		0	0	0	0	0	#DIV/0!	#DIV/0!		0	0	0	0	0	#DIV/0!	#DIV/0!		0	0	0	0	0	0	0	#DIV/0!	#DIV/0!		0	0	0	0	#DIV/0!	#DIV/0!		0	0	0	4975.78
[truncated: 15 more columns]
