# Supplementary material for: Experimental rice seed aging under elevated oxygen pressure: Methodology and mechanism
Source: Front Plant Sci. 2022 Dec 1;13:1050411. doi: 10.3389/fpls.2022.1050411 (PMC9751813; doi:10.3389/fpls.2022.1050411)
Supplement: Supplementary file 2 [file DataSheet_2.xlsx]

## Sheet: Sheet1
Supplemental Data 2. Headspace Volatiles identified through untargeted metabolomics approach using HS-SPME-GC-MS from aged rice seed samples of experiment 1 and experiment 2. Samples in experiment 1 includes rice seeds (cv. IR64, seed lot nr. 4258) aged under EPPO and its control (ambient & EPPN) conditions. Samples in experiment 2 includes rice seeds (cv. IR64, seed lot nr. 4257) aged under four…
Experiment		Experiment-1																											Experiment-2
Sample Code		QC1	QC2	QC3	1	2	3	4	5				1	6	7	8	9				1	10	11	12	13				QC4	QC5	QC6	14	15	16	17				18	19	20	21				22	23	24	25
Weight of Seed Sample (g)		0.3005	0.3007	0.3004	0.3005	0.3005	0.3047	0.302	0.3008				0.3005	0.3016	0.3022	0.3005	0.3004				0.3005	0.3004	0.3004	0.3018	0.3024				0.3002	0.3003	0.3007	0.3005	0.3014	0.3005	0.3004				0.3006	0.3007	0.3017	0.3003				0.3009	0.3002	0.3004	0.3015
SeedDB Nr.					4258	4258	4258	4258	4258				4258	4258	4258	4258	4258				4258	4258	4258	4258	4258							4257	4257	4257	4257				4257	4257	4257	4257				4257	4257	4257	4257
Aging Treatment		-	-	-	Ambt	Ambt	Ambt	Ambt	Ambt				Ambt	EPPN	EPPN	EPPN	EPPN				Ambt	EPPO	EPPO	EPPO	EPPO				-	-	-	CWSS	CWSS	CWSS	CWSS				TRSS	TRSS	TRSS	TRSS				CD	CD	CD	CD
Storage Time (d)		-	-	-	0	14	28	42	56				0	14	28	42	56				0	14	28	42	56				-	-	-	0	175	630	840				0	84	175	455				0	3	9	15
Storage Temperature (°C)		-80	-80	-80	20	35	35	35	35				20	35	35	35	35				20	35	35	35	35				-80	-80	-80	20	28	28	28				20	28	28	28				20	35	35	35
Seed eRH (%)		40	40	40	40	40	40	40	40				40	40	40	40	40				40	40	40	40	40				40	40	40	40	40	40	40				60	60	60	60				75	75	75	75
Germination (%)					96	95	96	95	89				96	92	89	93	94				96	73	53	17	2							90	77	51	28				88	78	55	10				94	81	35	19
ClusterID	Retention Time									Pearson Corr.	Pearson Corr.							Pearson Corr.	Pearson Corr.							Pearson Corr.	Pearson Corr.									Pearson Corr.	Pearson Corr.						Pearson Corr.	Pearson Corr.
1	2.825	74895.1	65582.6	65904	143135	200171	253249	175439	122078	0.627265	-0.206286		143135	148185	145124	145600	200051	0.225858	0.7192		143135	161115	131513	148708	153028	-0.139804	0.105202		52622.5	61460.4	63311.5	122400	154221	146308	76010.3	0.616563	-0.538504		141845	130628	303715	207008	-0.457549	0.392904		100454	126920	165184	101004
2	3.00282	0	0	0	23146	33455.3	49715.1	48359.9	33216.7	0.179592	0.491776		23146	29774.6	36548.3	52246.4	75998.9	0.0595131	0.959744		23146	32057.4	40501.4	60721.3	78839.4	-0.981886	0.981385		0	0	3271.07	230866	295151	684393	588751	-0.862007	0.919103		269651	244897	530106	680310	-0.951374	0.921909		235224	265327	229913	168049
3	3.17355	0	0	0	2303.91	2828.73	4402.31	2562.81	1452.42	0.694574	-0.288856		2303.91	3836.18	923.654	2297.96	2259.63	0.371377	-0.249452		2303.91	3880.92	2814.92	1233.86	4122.35	-0.0493596	0.132378		0	0	0	2232.3	3360.21	6042.92	0	0.251142	-0.132597		4575.65	4131.74	6817.78	2507.65	0.451629	-0.509926		2470.9	1775.52	5752.35	1359.95
4	3.26247	48545.2	33269.6	26176	53953.4	92388.2	83022.7	75695.3	63788.5	0.274425	0.0309025		53953.4	61777	66574.9	70574.9	85489.6	-0.107508	0.969057		53953.4	115383	100707	197747	183399	-0.939014	0.902565		26947.2	22490	33435.3	63217.6	89507.1	178437	71922.6	-0.249674	0.366914		72902.6	62329.8	94063.4	104098	-0.885322	0.842378		56993.1	55046.8	67705.4	49098.7
5	3.32292	8530.64	17314.2	27505.7	20428.8	19268.1	14346.5	12913.5	21324.6	-0.505403	-0.19081		20428.8	18978.8	16768.8	16578.5	21834.8	0.675646	0.0284873		20428.8	21731.4	23877.3	18163	20362	0.376885	-0.279393		23679.3	29140.3	31446.8	29317.4	33433.6	36832.8	30008.3	-0.133494	0.238891		26135.6	29506.6	25184.4	30381.9	-0.500873	0.572557		27409.6	27940.4	27051.2	24277.8
6	3.53988	9106.9	7012.13	5483.52	7551.27	10857.1	10200.6	9533.55	6952.79	0.606395	-0.235417		7551.27	8919.61	7819.13	9005.51	10427.6	0.137914	0.808752		7551.27	9927.97	7433.78	8875.41	7602.96	0.0864837	-0.137351		5109.91	4381.43	6979.07	6246.42	7854.43	14033.4	4988.78	-0.0442974	0.167092		5052.01	4994.4	13503.5	9893.24	-0.594967	0.537118		4485.98	4745.76	6176.8	4006.27
7	3.54343	15934.6	12874.1	18909.5	16687.3	14580.9	16806.3	18635.9	21938	-0.836954	0.835074		16687.3	15892.3	16674.5	17989.4	15046.2	-0.0907117	-0.171799		16687.3	19326.7	17526.9	15146	16870.7	0.46366	-0.398034		15548.3	17410.6	17196.2	17526.7	19990.4	68976.9	33455.3	-0.527421	0.630523		16176	15044.1	18271.7	50145.5	-0.939499	0.948281		15091.5	19162.1	23642.2	15043.7
9	3.79952	10152.2	15971.3	19534.6	110477	159800	154493	133056	100610	0.610361	-0.281399		110477	154528	104003	126457	142053	0.139192	0.262559		110477	159408	124238	145017	161157	-0.620803	0.619711		16815.8	18354.9	18231.1	112166	123421	170696	59695.2	0.349213	-0.231581		177570	151795	202619	123982	0.559394	-0.62212		125649	136116	179624	117504
11	3.90265	0	0	0	0	0	0	0	0	#DIV/0!	#DIV/0!		0	0	0	0	0	#DIV/0!	#DIV/0!		0	0	200.725	0	0	0.0691049	0		0	0	0	0	0	0	0	#DIV/0!	#DIV/0!		145.16	0	0	0	0.581133	-0.601919		0	0	0	0
13	4.11605	18388.1	5030.08	1945.64	78459.8	76939.3	134764	91644.3	65390	0.560948	-0.0669812		78459.8	67815.3	68416.1	76291.6	117002	0.439185	0.665047		78459.8	74639	64804.5	78145.6	78972.5	-0.18841	0.120385		2490.58	1134.43	6550.15	53574.9	70960	61410.6	12338.9	0.733774	-0.664249		66087.5	47130.3	128847	95502.7	-0.527665	0.458374		37540.6	51491.4	57066.1	33809.5
14	4.44327	450.767	0	0	914.857	1180.23	1682.35	1111.15	856.704	0.532555	-0.089701		914.857	994.643	872.276	876.883	1439.81	0.289981	0.614315		914.857	911.575	792.228	919.051	957.105	-0.283912	0.232952		0	0	138.2	568.814	1090.8	734.016	340.032	0.53588	-0.500938		817.48	459.297	1877.51	1519.59	-0.649648	0.585302		384.332	674.387	855.695	560.471
15	4.45038	47401.1	35258.6	22713.5	11625.9	18069.4	11297.8	11348.1	37955.6	-0.978009	0.632197		11625.9	23489.3	18561.9	12774.8	11855.5	-0.654533	-0.310919		11625.9	36321	29094.6	36547.5	27500.9	-0.517081	0.498407		23455.5	23807.1	33307.7	11564	14359.8	4716.03	13425.9	0.146513	-0.266672		18688.6	10676.3	2628.59	13138.3	0.211544	-0.182267		16404.4	22893.1	28681.8	26427.4
16	4.54285	28472.2	19091.9	23720.4	12121.5	17824.3	22783.7	20447.1	21022.4	-0.323707	0.777168		12121.5	15576.3	21329.8	25841	39287.5	-0.0219804	0.963536		12121.5	18812.5	26079.3	36423.2	29421.9	-0.905977	0.877001		8999.24	20538.2	24787.2	18320.1	58029.1	139038	218616	-0.999609	0.988392		14234	167029	524596	1.27926e+06	-0.999786	0.996962		17892.3	42146.6	104761	44075.9
17	4.61043	4165.06	3250.65	2434.49	5117.58	6563.63	7301.03	5573.47	5142.06	0.469945	-0.154969		5117.58	6884.18	5845.47	3915.18	5686.29	-0.332032	-0.266386		5117.58	6117.22	6128.04	9462.47	8540.62	-0.925673	0.877338		1750.98	2603.04	3210.12	3631.4	5844.29	9700.51	5520.16	-0.439861	0.541973		8168.23	3816.45	8026.86	6207.97	0.027735	-0.108086		3636.32	5262.57	6478.5	4036.5
18	4.6531	23994.1	18853.3	13685.6	10935.4	18448.5	13161.9	9048.28	27694.3	-0.889319	0.508803		10935.4	20301.7	15578.1	5093.4	11087.7	-0.443232	-0.414001		10935.4	21388.8	19458.2	29374.1	21328.9	-0.739904	0.692166		7689.11	13823.1	16851.6	7029.53	17017.3	17643.7	14337.2	-0.499842	0.543324		23567.9	17502.7	4596.1	11684.3	0.588647	-0.550376		14329.7	19723.1	28350.8	18854.3
19	4.79893	14161	10846.3	7170.45	15379.2	22011.4	21897.3	17798.4	16293.4	0.386892	-0.12103		15379.2	20893	16339.8	13153.4	17600.9	-0.196859	-0.181888		15379.2	20052.2	17205	19236.2	17393.1	-0.310961	0.276434		6471.39	8038.69	9388.63	11982.3	17988.3	19172.1	10070.3	0.22128	-0.127663		23490.9	16725.9	25449.4	17074.2	0.354408	-0.433051		13125.6	15773.4	20796.7	13677.9
20	4.92342	204023	195195	142194	239260	205035	295813	190384	222560	0.253678	-0.186147		239260	253237	270416	229415	204246	-0.67201	-0.594875		239260	252195	239922	265433	230313	-0.0374551	-0.054024		114376	172810	211510	182820	240511	222448	144335	0.497886	-0.427687		215752	171818	196807	190971	0.183536	-0.245434		158258	210700	247331	201747
21	5.10123	2263.72	1551.15	99.9567	6809.81	5024.45	7859.35	6433.2	4583.27	0.743662	-0.359813		6809.81	6562.62	5159.5	4939.37	6346.61	0.626442	-0.472058		6809.81	4945.57	6773.82	11807.2	9341.23	-0.769814	0.706068		716.847	0	1730.59	7731.17	9257.15	10238.9	1995.44	0.620597	-0.52624		6345.41	4851.69	7224.7	6853.53	-0.524593	0.450591		7111.2	13332.5	19130.4	13898.2
22	5.4249	179394	155317	132107	24462.5	24577.8	28778.1	23867.9	59819.5	-0.964548	0.713775		24462.5	36402.6	29248.3	23520.3	31971	-0.341887	0.063164		24462.5	44816.8	59889.3	78958.9	55043.6	-0.783432	0.751994		72823.6	113996	159549	55998.1	54685.3	36984.4	55064.2	0.277993	-0.396845		57486.5	31686.4	27820.3	36584.4	0.404749	-0.412789		62234.8	73961.7	41008.5	99298.6
23	5.42845	32505.2	28634.3	23546.7	11611.4	14934.5	20940.7	17012.6	20271.8	-0.467147	0.795096		11611.4	15601.5	15398.7	13968.6	21270.5	-0.149705	0.784956		11611.4	20391.3	17170	24425.6	14316.7	-0.358869	0.296891		13327.5	20747	29366.4	47599.6	44848.5	39732.4	27396.8	0.967623	-0.92949		43078.1	25170.6	40175.1	32709.3	0.167967	-0.244433		46197.7	63762.1	43282.9	45108
24	5.5387	0	0	37.4034	0	0	58.0738	0	0	0.341144	-2.47188e-17		0	0	0	0	39.5988	0.259161	0.707107		0	0	0	0	0	#DIV/0!	#DIV/0!		0	0	0	0	0	1360.18	496.485	-0.581993	0.679742		0	0	0	0	#DIV/0!	#DIV/0!		0	0	0	6788.24
25	6.32828	3903.89	141.183	73.5742	26883.1	12854.7	20364.6	21918	31338.6	-0.607962	0.406921		26883.1	19984.5	15069.2	18971.7	32640.5	0.769421	0.237328		26883.1	14438.2	21687.4	21489.6	23725.3	-0.0273112	0.0254317		0	0	1849.27	18334.5	24356.9	14742.9	8167.64	0.841222	-0.828624		16194.2	8555.37	17909.3	26853	-0.854604	0.822136		11594.8	14922.8	13220.9	11678
26	6.35318	1166.89	260.462	150.64	3941.25	1117.45	3596.69	3369.24	4325.53	-0.359895	0.380084		3941.25	3562.84	3083.79	3349.34	2964.11	0.561422	-0.877655		3941.25	2003.28	2770.87	3321.82	3174.91	0.00943751	-0.0472099		0	0	386.806	3673.55	4205.01	1770.75	936.672	0.936477	-0.947673		2610.41	895.527	3854.65	5071.37	-0.837801	0.791848		2461.6	3022.88	2382.1	868.09
27	6.4172	3054.65	1411.33	934.74	11108.7	6321.58	12982.9	10528.5	10447.2	0.0876294	0.187138		11108.7	8365.83	7987.13	8932.74	13774.9	0.672625	0.386189		11108.7	6176.62	8398.37	6133.27	10104.6	0.189369	-0.143905		99.8621	110.632	1753.69	6969.99	10475	7017.27	3131.99	0.734399	-0.701575		8123.52	4331.76	9339.07	11088.2	-0.743529	0.69103		5212.48	7610.64	6944.1	4984.21
28	6.4421	11207.2	7069.01	5774.22	26147.2	21857.7	28096.5	26169.5	25939.4	0.0435294	0.269064		26147.2	21226.8	22093.9	24120	35803.7	0.50254	0.598561		26147.2	18063.5	22021.1	24741	28181.2	-0.443397	0.432747		3675.04	3391.22	7563.3	19504.6	26858.1	22288.8	11523	0.660546	-0.603825		18702.9	11043.7	20149.9	31341.4	-0.875142	0.848731		9097.83	20497.6	25450.9	12060
30	6.844	1043.2	208.792	189.161	4611.31	9329.98	1633.75	4219.99	14973.6	-0.896594	0.468194		4611.31	5955.07	8062.95	7462.01	4652.31	-0.82782	0.158662		4611.31	10826.1	12932.6	17427.7	31616.9	-0.923795	0.946072		71.5857	112.35	2827.84	3811.82	3958.28	11469.9	2445.36	-0.095582	0.22036		7270.29	6482.49	1728.42	17655.7	-0.710903	0.745116		10214.6	4048.55	9060.36	4909.04
31	6.91157	73402.8	35354.3	39321.7	15128.3	15178	15704.6	22019.1	12734.1	0.464391	0.0934033		15128.3	20151	13383.2	19327.1	12683.2	0.0146444	-0.264081		15128.3	21848	45919.4	34705	70470.5	-0.840406	0.893642		25405.3	23340.1	54279.3	3152.25	9178.08	13433.8	3227.08	-0.0412354	0.146608		2751.92	1809.52	2310.62	3343.64	-0.679291	0.657156		5276.2	6721.73	7985.88	7508.51
32	6.9827	16390	5595.26	7928.74	2767.66	1924.72	2341.12	5041.34	730.845	0.588035	-0.0957128		2767.66	2820.62	1921.61	6380.28	575.945	0.0568244	-0.0605737		2767.66	6830.5	16524.5	12328.7	34797.5	-0.835195	0.885416		5602.07	4528.55	8176.81	1001.84	2355.46	2865.65	224.699	0.273057	-0.172632		755.325	128.258	737.402	368.457	0.184101	-0.264378		999.664	1509.02	1894.72	1053.52
33	7.38817	96574.9	84496	83490.6	20819.4	16929.9	26440.1	21586.2	18402.3	0.46941	-0.00771894		20819.4	3409.83	21107.3	19599.1	34881.9	0.254852	0.627478		20819.4	17437	4122.15	61787.7	45014.9	-0.711366	0.632854		47505.1	70309.7	96267	33965.9	92976.7	122607	59884.3	-0.276409	0.366186		1777.98	1725.56	27637.8	112476	-0.980573	0.980495		1915.43	20145.3	2421.17	24652.3
34	7.39172	111222	79432.6	77698.4	124473	107729	142095	132816	128471	0.0281714	0.413049		124473	183061	116282	120441	186281	0.15747	0.272898		124473	104044	174035	94214.1	175440	-0.281765	0.379503		47557.6	64309.3	94394.3	190429	197837	220757	93254.7	0.653821	-0.557424		123372	128893	194301	167139	-0.623366	0.570555		148076	143453	181770	97639.4
35	7.43083	106763	49290.5	31049.5	157220	133467	178903	166357	164724	-0.0588759	0.45024		157220	240305	144531	149953	237001	0.151508	0.225766		157220	127861	225910	106401	220397	-0.206853	0.307715		28628	28968.3	68408.5	244158	248087	268441	103755	0.719907	-0.630326		155091	163789	247833	195535	-0.460248	0.403358		195972	182863	240931	122494
36	7.54465	34861.2	24525.5	18523.7	38585.1	45643.8	48563.6	41436.4	46392.9	-0.30915	0.447221		38585.1	50852.4	40496.3	36996.6	45872.8	-0.146106	0.019899		38585.1	41859.9	40845.2	33973.5	46218.6	-0.167284	0.259766		15531.6	16140.7	26004.2	41715.9	46536.6	51147.5	21599.2	0.60277	-0.505483		35787.1	30242.3	51782.9	54217.5	-0.843557	0.794981		36406.6	36780.2	48028	29093.1
37	7.6478	32021.3	27956.4	24062.5	15245.2	13767.4	12104.1	17460	8157.53	0.768533	-0.472736		15245.2	16467.9	14260.2	17741.8	15327.1	0.243462	0.170398		15245.2	10984.9	22698.3	17871.7	29139.3	-0.73021	0.783387		17829.7	18222.8	27506.4	9323.38	10340.8	13918.4	6516.07	0.24313	-0.122592		4448.54	5806.81	10242.8	6687.5	-0.369971	0.320439		5855.49	9499.26	10191.1	3365.3
38	7.82918	99.4246	0	0	92.7116	163.905	55.9819	149.665	267.254	-0.916267	0.656944		92.7116	245.366	85.5051	192.988	81.1226	-0.11388	-0.158999		92.7116	0	162.812	0	211.282	-0.307978	0.39435		0	0	0	3064.23	2810.92	3403.97	1549.18	0.645651	-0.544163		1781.37	1425.91	4026.92	2563.31	-0.422091	0.353474		155.452	1487.67	4067.59	2376.35
39	7.87898	14925.1	11699.1	14005.9	25709.1	20874.1	34837.5	28463.4	27140.9	0.122907	0.327356		25709.1	19648.1	25780.4	25052.8	37378.9	0.274717	0.700646		25709.1	18496.2	19969.7	20651.5	27425.8	-0.211989	0.227401		9584.69	14056	13495.6	20693.5	27309.4	22164.3	13862.7	0.688322	-0.642677		17713	15966.6	33973	23021.1	-0.394976	0.327548		14771	17949.2	19899.9	14800.1
41	8.51917	1.94864e+06	1.67398e+06	1.51716e+06	341786	534669	378281	313063	1.2897e+06	-0.977053	0.644858		341786	568597	477863	330625	497625	-0.479449	0.112603		341786	668368	943991	1.2978e+06	1.28409e+06	-0.979249	0.969307		1.39679e+06	1.29766e+06	1.72283e+06	915849	966118	704225	771368	0.774991	-0.839789		836932	507738	609540	912329	-0.488367	0.46904		889752	1.00106e+06	820156	1.44544e+06
42	8.84993	145787	147086	146420	156705	178725	174025	165475	156695	0.474041	-0.210088		156705	162782	175039	161360	181431	-0.410452	0.734681		156705	155350	156828	166937	172885	-0.911217	0.894206		124137	140284	142650	157163	162806	166484	147449	0.458943	-0.356497		147498	143341	184821	164442	-0.506616	0.441751		149474	145221	157994	151531
43	8.91395	532.269	275.328	411.942	713.08	616.955	1417.12	27097.2	50701.4	-0.898475	0.8919		713.08	46840.1	11313.6	8139.51	7101.56	-0.358895	-0.22388		713.08	1037.35	4537	4030.3	5026.59	-0.873803	0.902177		444.169	0	895.354	5434.08	5285.57	3529.27	3227.95	0.960373	-0.984502		1037.63	1792.06	1202.91	4145.56	-0.892527	0.92355		1923.83	1010.03	3315.79	530.849
44	9.08468	0	0	0	0	0	0	0	0	#DIV/0!	#DIV/0!		0	0	93.7668	0	0	-0.820675	0		0	0	0	0	0	#DIV/0!	#DIV/0!		0	0	0	95.7002	59.9252	0	0	0.934827	-0.967885		0	0	118.9	0	-0.0528303	-0.0118023		0	0	96.6668	0
45	9.22695	114723	80184.6	67611.7	221445	265832	222807	226243	238272	-0.209263	-0.0507018		221445	298988	222305	220999	307767	0.0821373	0.333249		221445	159182	254646	214050	261330	-0.474203	0.523206		62022.5	60893.1	96679.7	286560	284947	288930	158620	0.797975	-0.718984		235411	166704	335498	233603	-0.218159	0.136735		211288	215502	245382	167571
46	9.35853	2331.26	2583.67	2332.37	654.382	628.284	629.367	573.188	1662.23	-0.976056	0.664575		654.382	890.23	692.079	3277.48	510.36	0.0016448	0.284534		654.382	1571.68	5076.6	10731.3	12996	-0.987493	0.976327		1892.58	1993.11	2448.37	900.106	1497.36	1482.96	460.097	0.430966	-0.344903		0	203.951	2478.96	0	-0.0213438	-0.0389679		0	1057.4	0	295.777
47	9.39055	0	0	230.132	0	0	0	73.1563	0	0.15162	0.353553		0	0	0	0	0	#DIV/0!	#DIV/0!		0	136.427	0	421.143	777.444	-0.882716	0.873096		183.879	0	0	0	0	0	0	#DIV/0!	#DIV/0!		0	0	0	0	#DIV/0!	#DIV/0!		80.9357	0	0	0
48	9.6644	3124.41	3182.36	3426.94	0	68.609	0	53.5714	0	0.244526	-0.0701781		0	0	0	0	0	#DIV/0!	#DIV/0!		0	0	0	69.5488	0	-0.449182	0.353553		2455.34	3095.41	3017.97	46.0526	0	0	171.054	-0.660199	0.575089		0	0	0	0	#DIV/0!	#DIV/0!		0	0	0	0
49	9.81023	21254.3	18456.6	18284.8	3195.94	5071	3945	4135.29	4139.85	-0.165927	0.225228		3195.94	4042.98	4477.19	4593.99	3029.43	-0.731536	0.0477573		3195.94	3427.02	5901.06	8142.92	6838.68	-0.908822	0.881315		15297.9	14391.5	18560.2	1510.26	2973.74	2879.99	2073.56	-0.183532	0.240034		1730.71	1040.57	1336.28	1497.93	-0.0588151	0.0129951		1406.77	1810.43	1402.69	881.183
51	9.89558	829742	367410	253088	1.4967e+06	1.8231e+06	1.57179e+06	1.56951e+06	1.56823e+06	0.0557737	-0.139262		1.4967e+06	2.04047e+06	1.46783e+06	1.4805e+06	2.17054e+06	0.134428	0.361099		1.4967e+06	1.05645e+06	1.88586e+06	1.43507e+06	1.76017e+06	-0.386269	0.445087		290144	238964	557796	1.99444e+06	2.0767e+06	1.98535e+06	945418	0.819285	-0.747917		1.66613e+06	1.0761e+06	2.41953e+06	1.65821e+06	-0.237954	0.15594		1.4167e+06	1.1312e+06	1.67122e+06	1.0785e+06
53	10.1446	0	1203.14	0	0	0	0	116.302	0	0.15162	0.353553		0	0	0	136.183	168.986	0.263303	0.888541		0	0	0	0	0	#DIV/0!	#DIV/0!		0	0	0	137.177	0	92.4454	0	0.516259	-0.44974		0	0	160.04	166.004	-0.85359	0.811934		0	0	117.94	1352.88
54	10.2548	83.3067	0	38.3019	0	0	290.137	185.764	0	0.419777	0.21684		0	273.859	329.065	0	0	-0.853642	-0.26043		0	182.892	250.913	202.043	16590.2	-0.672007	0.7143		0	62.2406	167.571	0	669.486	301.098	220.236	-0.00704062	0.00651798		135.972	994.929	756.131	1387.17	-0.807347	0.844735		146.505	193.425	216.739	0
55	10.614	2754.25	1209.3	673.787	4298.77	5553.36	4892.34	4708.82	4559.3	0.187468	-0.108214		4298.77	6163.14	4527.54	3716.3	6663.54	0.0273991	0.284102		4298.77	3833.82	5612.71	4560.21	5460.78	-0.565956	0.632161		994.839	725.569	1892.88	5576.46	6365.34	6444.27	2877.42	0.675584	-0.58951		4672.94	3763.45	7076.16	5175.03	-0.336801	0.261038		3964.68	3926.63	4833	3038
56	10.6496	380.292	382.995	595.948	283.36	247.567	238.619	248.561	716.045	-0.976876	0.661428		283.36	709.798	548.027	454.481	0	-0.588321	-0.479051		283.36	307.678	613.643	381.429	365.882	-0.229911	0.287853		295.936	478.461	238.619	715.536	729.699	511.476	587.658	0.765956	-0.838201		536.562	388.24	201.832	663.669	-0.393966	0.426951		581.328	374.831	539.752	367.871
57	10.6709	11358.1	19269.6	17542.6	26522.5	26971.1	23313.6	20178.8	29348.1	-0.598753	-0.0506084		26522.5	28397	31714.5	16611	30696.4	-0.291226	-0.0900497		26522.5	15909.8	30259.1	26721.5	27644.7	-0.354021	0.37423		14956.2	17952.3	14625.9	23700	21052.8	24219.4	26134.2	-0.737786	0.726701		15492.7	11006	17468.9	20439.1	-0.8067	0.760106		17821.2	16089.2	17419.9	21052.7
58	10.7279	12404.7	8070.81	6521.01	18885.5	21378	22226	17704.1	17027.4	0.623723	-0.514151		18885.5	20670.6	19893.7	14030.9	17319.6	-0.298213	-0.588266		18885.5	16954.6	16831	17581.1	19750.9	-0.288411	0.292748		6620.35	6047.11	8503.26	14701.5	16675.1	15696.8	9376.58	0.735861	-0.663807		14819.6	11364.1	17971.5	17499	-0.653706	0.586749		14058.9	16564.3	23165.9	17642.1
60	10.7812	443143	330282	263038	1.90059e+06	2.06684e+06	2.03168e+06	1.46641e+06	1.65955e+06	0.42155	-0.667657		1.90059e+06	1.77939e+06	1.31818e+06	1.09608e+06	1.19073e+06	0.34715	-0.92123		1.90059e+06	1.63342e+06	1.20346e+06	1.25738e+06	1.35416e+06	0.778431	-0.794545		267101	227824	338821	761451	1.06116e+06	747035	467505	0.729365	-0.704622		1.1756e+06	660610	995379	1.05457e+06	-0.180995	0.121094		830642	815584	1.08885e+06	651931
62	10.7954	160975	136434	123410	222524	350344	311997	240461	209622	0.47803	-0.35098		222524	208518	242578	178301	408851	0.15952	0.597174		222524	193693	215025	492263	314444	-0.699757	0.618026		113018	107348	153688	375060	521131	692480	221261	0.244803	-0.13153		266601	178838	451876	598276	-0.926217	0.891222		90530	187084	161619	71180.9
64	11.08	5135.56	2682.47	420.951	9290.95	10262.1	9966.94	9031.37	8545.21	0.689102	-0.617848		9290.95	9920.35	8332.11	5262.77	9878.5	0.151372	-0.283924		9290.95	6855.59	8659.82	8579.89	9584.87	-0.332991	0.344899		2544	2348.4	3401.9	8239.95	9446.9	8751.55	4977.41	0.747878	-0.678205		7518.67	5845.12	10537.4	8746.69	-0.489045	0.414726		7204.48	8366.48	2494.19	7421.75
65	11.3965	5406.47	5000.15	4265.93	6090.75	7521.27	8132.82	7211.48	6095.31	0.535779	-0.0527878		6090.75	6614.12	6800.62	6211.28	6593.23	-0.806172	0.319255		6090.75	6597.59	6046.48	6952.52	5941.24	-0.113512	0.020449		4905.95	4414.43	4867.81	6687.07	6683.91	8768.91	5775.86	0.0820816	0.0441112		5380.57	5697.16	8465.66	7098.22	-0.570374	0.51697		6121.98	5955.17	7058.92	5861.03
66	11.4534	2987.5	3082.16	2645.44	1643.44	1708.37	888.519	983.126	2195.62	-0.732093	0.110009		1643.44	2043.47	1864.04	977.071	903.09	-0.405721	-0.77604		1643.44	1850.2	1938.29	2253.75	2176.4	-0.965563	0.938649		2664.34	2898.98	2914.48	691.375	1082.03	1089.23	1043.88	-0.62732	0.65183		417.828	278.745	100.146	418.582	-0.125989	0.161644		120.931	0	167.225	548.402
67	11.5565	96300.5	86357.1	52708.3	45670.3	68084.2	70360.3	61066.5	44932.6	0.549588	-0.110888		45670.3	45965.2	61683.3	30863.5	92686.8	-0.0312998	0.530289		45670.3	43913.9	56637.6	103977	91153.1	-0.913812	0.866508		69562.6	60507	88983.9	88186.9	146535	235427	100811	-0.192821	0.305424		51302.9	58426.2	141019	196272	-0.970641	0.948241		34378.5	50818.5	59233.1	41022.6
68	11.8304	1468.48	1272	827.646	2384.95	2797	2661.67	2675.16	2696.59	-0.309048	0.515652		2384.95	4713.59	7601.85	7215.1	7260.4	-0.638829	0.861679		2384.95	5087.16	5981.84	5409.55	4381.4	-0.473471	0.49036		681.058	138.933	1269.15	2049.69	2328.65	2081.59	1412.02	0.782996	-0.726105		1614.43	2334.9	2082.23	2596.91	-0.771646	0.813774		1533.13	2700.28	3474.23	5214.1
69	11.8553	20446.4	13823.1	9503.08	23007	25108.5	26934.4	22101.7	20472.3	0.708502	-0.503338		23007	23894.6	22704.1	14442.2	21315.5	-0.0834732	-0.531184		23007	18041.2	19453.4	22043.9	23467	-0.359596	0.330805		10957.6	10450.4	14265	19622.4	21812.6	21222.3	12895.7	0.714215	-0.635788		19099	19877.1	23376.8	21267.6	-0.509725	0.459333		19417.5	25508.8	37962.4	30305.2
70	11.8731	7221.87	5568.83	3338.31	0	398.531	0	359.441	461.457	-0.673731	0.61946		0	507.221	0	270.772	0	-0.148382	-0.163346		0	0	383.276	0	0	0.0691049	0		4831.97	4619.6	5143.3	391.857	0	390.904	0	0.377549	-0.28601		0	369.928	0	439.528	-0.550743	0.620089		0	363.254	462.434	370.757
71	11.8837	135.512	108.234	0	1032.26	241.594	1226.17	929.818	1068	-0.122034	0.313703		1032.26	120.25	121.274	376.667	82.1596	0.703458	-0.64826		1032.26	97.4165	273.464	1104.15	252.543	0.0938955	-0.183277		122.694	61.7162	108.933	135.617	38.2053	854.116	63.2582	-0.205467	0.326998		65.0734	822.102	44.083	886.721	-0.495128	0.567535		1075.8	1373.23	1834.01	3314.05
73	11.9584	1655.5	1529.37	1639.8	2495.13	5413.59	3773.38	2716.23	2715.2	0.254987	-0.29271		2495.13	3705.37	2820.7	1676.36	3481.11	-0.141176	-0.011118		2495.13	2657.62	5380.16	6608.95	5910.08	-0.905124	0.893375		1387.58	1308.91	1558.17	1634.76	2070.19	3699.04	1147.32	0.0153142	0.107826		1404.97	1482.93	4675.25	1677.12	-0.124008	0.0601903		1609.14	2058.34	2459.34	1717.04
75	12.0225	333559	332970	216767	43522.1	44395.6	16312.3	23300.1	135745	-0.959469	0.537438		43522.1	85840.1	67320.4	28601.7	29305.3	-0.556668	-0.540926		43522.1	70410.6	103953	103299	105234	-0.878489	0.897053		281980	288441	334529	113045	96627.2	52262.6	75607	0.751274	-0.826391		101217	161910	43380.4	98324.7	0.302685	-0.220457		107700	101733	83950.3	131484
77	12.5062	10189.3	9124.06	4882.63	1657.44	1981.75	1964.07	1814.61	1814.64	0.0767557	0.176123		1657.44	1509.38	1885.9	980.854	458.028	-0.389953	-0.804012		1657.44	107.681	1747.23	1466.94	1881.16	-0.377708	0.395286		8057.24	7242.28	8981.66	1588.94	1919.68	1470.8	0	0.845468	-0.788034		1596.32	1148.67	2041.22	1711.42	-0.410922	0.331623		1453.34	1312.21	1325.17	1083.9
79	12.6626	0	79.5226	0	0	0	0	0	0	#DIV/0!	#DIV/0!		0	0	0	0	0	#DIV/0!	#DIV/0!		0	0	0	0	0	#DIV/0!	#DIV/0!		0	0	0	0	0	0	0	#DIV/0!	#DIV/0!		0	0	0	0	#DIV/0!	#DIV/0!		717.77	919.581	996.13	1553.86
80	12.6698	34964.1	36680.7	29749.6	2832.11	3537.25	2566.02	2708.57	4222.7	-0.882891	0.443877		2832.11	6754.32	4130.66	3062.06	2533.79	-0.469438	-0.393124		2832.11	3149.8	2454.94	3272.55	3399.85	-0.573487	0.522675		33427.6	31938.2	29642.7	2411.69	3236.4	2971.45	2787.11	-0.197692	0.218417		1790.24	1690.95	911.232	863.719	0.867108	-0.830842		1448.12	1852.25	774.132	981.633
82	12.7907	8162.46	5334.31	3525.93	19968.7	22658.7	22790.1	17356.4	20711.9	0.0484673	-0.270368		19968.7	23378	18759.2	15738.3	27238.3	0.212699	0.246501		19968.7	13601.4	21074.1	17690.9	20303.1	-0.206199	0.248441		6227.07	6142.08	7649.26	21178.4	25553.8	21474.3	12039.9	0.784668	-0.73148		17044.4	15331	26083.6	20671.7	-0.470261	0.401884		14871.9	15795.3	16869.4	11904.5
83	12.9294	1259.84	1258.75	674.053	1999.02	2367.14	2235.3	1717.09	1771.73	0.501747	-0.616851		1999.02	2128.09	2486.22	1852.84	2164.4	-0.732005	0.0372666		1999.02	1845.75	1636.12	1968.62	2277.49	-0.48013	0.459085		1085.76	861.291	1171.85	1929.41	2149.16	3089.44	1801.93	-0.0933681	0.21586		1806.52	1932.74	2288.07	2256.78	-0.816168	0.783757		2045.96	2536.89	4921.03	5410.02
84	12.933	46173.9	40331.6	23557	0	650.237	37.6976	0	2025.35	-0.964573	0.615335		0	217.493	0	0	0	-0.172774	-0.353553		0	57.9993	0	0	86.0323	-0.401515	0.443446		34774.3	33150.7	36533.2	117.932	75.3991	207.844	0	0.326967	-0.205411		0	92.7988	76.3657	0	0.325269	-0.309104		300.351	0	1102.99	52.1994
85	13.1713	17876.1	6900.18	0	67738.2	65336.3	80888.6	53743	70427.4	-0.0297685	-0.100587		67738.2	67340	55582.6	61373.9	93574.9	0.506216	0.496824		67738.2	39653.3	63705.9	49928.4	65265.1	-0.0245807	0.070023		397.252	4361.55	13612.9	63487.4	82075.5	44234.6	20932.9	0.883026	-0.875376		53185.5	44272	82318.9	61012.3	-0.374818	0.301239		41083.4	42489.3	46711.6	31512.3
86	13.2175	7419.74	2303.65	1830.29	66303.8	59985.7	78323.3	38844.8	65618.5	-0.0106762	-0.245895		66303.8	62474.3	54407.5	55116.6	82672.4	0.552598	0.349594		66303.8	36931.2	55556.3	53421.5	59433.8	-0.0358892	0.0399296		2430.82	2078.41	6517.89	52670.6	75145.8	69544.3	30209.7	0.552502	-0.475998		47964.1	41158.3	75935.9	61365.2	-0.533774	0.465992		38636	44716.9	42347.7	31990.2
87	13.3206	2156.35	2764.11	4007.46	2288.08	1946.69	2139.88	2539.83	2221.64	0.00273473	0.335883		2288.08	2090.49	3668.84	2286.07	2467.38	-0.742584	0.138224		2288.08	1989.75	2246.8	2212.21	2486.72	-0.521572	0.550992		2275.7	2366.59	1918.81	3121.03	2248.92	1841.15	4681.43	-0.502722	0.404237		1495.28	1845.29	2137.58	2720.73	-0.985055	0.986565		2053.34	2646.53	1665.36	2471.25
88	13.342	31825.2	41161.3	37221.3	61562.1	63062.5	62650.5	51535	57116.4	0.316672	-0.660752		61562.1	55163.9	64057.6	56717	62778.1	-0.0959961	0.161647		61562.1	42035	58056	50764.4	53946.3	0.161214	-0.137193		33430.8	53887.8	46992.8	55349	53645.3	44020.3	56652.8	0.102977	-0.226088		40226.6	40289.1	46412.5	50564.3	-0.969782	0.946022		42525.4	50568.1	46849.9	44552
89	13.3882	130.362	0	79.5114	0	198.779	0	0	0	0.15162	-0.353553		0	0	183.061	0	0	-0.820675	0		0	0	33.8043	0	0	0.0691049	2.12327e-17		0	0	0	0	0	229.289	0	-0.253639	0.373801		169.193	0	0	0	0.581133	-0.601919		161.796	136.834	0	0
90	13.6549	51172.3	52245.4	37977.8	19127.6	22385.3	15253.7	12998.5	24108.8	-0.637847	0.0194714		19127.6	26097.9	21629.1	20995.6	13378.3	-0.452355	-0.568955		19127.6	20492.6	21263.6	21986.5	25570.8	-0.913808	0.941476		45574.2	46356.6	49934.3	6165.15	9785.98	11741.8	9840.8	-0.650823	0.711458		4172.29	3835.65	1219.94	3404.27	0.274312	-0.215817		3876.16	4453.11	4293.72	1317.58
91	13.8115	25740	22666.1	16059.5	17488.8	23665.2	16569	14106.7	14592.5	0.346313	-0.63408		17488.8	17277	17186.9	17802.6	18744.9	0.442316	0.76206		17488.8	18891.8	29821.9	39788.2	41501	-0.978774	0.968148		18418.6	18358.7	24588.9	4477.16	6342.87	6348.58	1640.33	0.566642	-0.4795		1700.47	2664.53	3108.22	4226.26	-0.962085	0.969185		6772.13	12594.6	20234.1	12941.4
93	13.9822	273.418	813.123	181.947	564.157	484.198	852.601	598.117	721.437	-0.196757	0.468828		564.157	469.284	908.01	388.75	736.113	-0.488502	0.198802		564.157	859.743	417.583	501.1	862.45	-0.160914	0.181283		203.82	0	833.214	836.359	581.634	512.036	331.084	0.945408	-0.928253		1177.62	835.569	706.317	574.674	0.85905	-0.864233		930.874	2887.71	6832.55	6178.91
94	14.0035	3102.23	3666.38	4307.5	3888.16	4158.06	4975.74	4761.69	3645.09	0.617965	0.0327486		3888.16	4031.4	4765.88	4057.28	4550.45	-0.669583	0.564713		3888.16	3097.67	2973.2	4263.66	4403.22	-0.581661	0.527159		3449.56	4060.22	3720.11	4006.38	3971.27	3947.66	4355.47	-0.73222	0.646776		3214.37	3352.25	5097.43	3948.48	-0.419361	0.360502		3044.33	3076.3	3223.8	3866.8
95	14.0746	817274	692589	412362	361568	377702	406426	221275	346191	0.072848	-0.414442		361568	387012	320979	322976	467538	0.406823	0.38884		361568	212327	349039	300808	332713	-0.0573132	0.0813308		637814	598959	690968	290459	412170	331655	197789	0.617288	-0.569737		280713	243997	427999	344625	-0.500242	0.431179		243666	254156	265599	193864
96	14.0782	214378	166959	100735	244344	255178	276687	149832	233913	0.0794027	-0.410734		244344	265334	216587	219402	314188	0.403821	0.370014		244344	144733	237479	205678	225470	-0.0681807	0.0914015		159700	153520	195450	196342	279203	225398	136778	0.605192	-0.557807		190308	167762	289956	232927	-0.494126	0.425443		165094	171980	180565	130982
98	14.2276	6677.43	7570.88	4804.71	15082.1	14823.9	17432.4	10295.3	12515.9	0.422174	-0.56198		15082.1	14552.9	14254.1	10743.4	11690.8	-0.0687222	-0.871389		15082.1	11628	10128	13614.9	14484.7	-0.112475	0.0606643		6129.89	6177.56	8265.04	12012.7	16190.5	16011.4	11223.6	0.227776	-0.147564		15735.8	18986.9	19019.3	18065.3	-0.339011	0.355743		19289.1	38281.9	99479.8	102726
100	14.2845	12437.6	1533.16	620.945	117199	117092	153879	62408.6	117358	0.0551222	-0.262718		117199	107574	96067	89291.1	119303	0.628017	-0.170359		117199	66143.9	92615.1	85127.1	93809.3	0.24438	-0.239308		2595.11	2817.54	12166.8	84751.6	136116	93842	63644.8	0.558622	-0.538838		94528.5	80172.9	131626	123037	-0.699905	0.63804		78388.3	88336.1	87194.8	68816.6
101	14.3165	51559.5	53640.9	40464.3	26047.7	32191.7	21705.9	17180.3	91057.6	-0.971255	0.59871		26047.7	41453	34586.4	25435.9	23018.2	-0.608477	-0.453138		26047.7	47860.5	62470.6	106847	96757.9	-0.970132	0.941358		46980.5	47568.6	54909.7	44375.4	51793.2	63703.9	69093.7	-0.98636	0.995829		42622	44635	29166.5	72254	-0.710483	0.750795		64829.5	60668	71559.2	69762.5
102	14.3556	1281.26	1461.85	862.674	3110.79	3050.21	3070.07	2290.59	2343.52	0.652457	-0.869368		3110.79	2859.6	2472.28	2479.18	2303.8	0.447957	-0.954313		3110.79	2133.35	2286.65	2957.47	2336.78	0.181436	-0.261246		1190.59	1248.49	1341.25	3252.64	3360.15	2910.02	1991.82	0.922977	-0.880962		3217.85	3251.62	3771.11	3215.42	-0.0254823	-0.0359703		2787.77	5350.55	12956.6	11951.4
104	14.4872	669706	1.11501e+06	1.50602e+06	1.00558e+06	803321	773779	912911	979690	-0.42479	0.088337		1.00558e+06	828752	1.13984e+06	890725	957341	-0.365833	-0.0459699		1.00558e+06	785708	888311	787522	853827	0.555192	-0.527441		952392	1.457e+06	1.10282e+06	1.07124e+06	823089	661988	1.43057e+06	-0.418182	0.314452		584425	698039	636826	810337	-0.853735	0.894973		816901	942820	662895	960596
106	14.5085	2245.33	2553.92	2232.58	5048.41	5043.55	4946.76	3393.56	4551.12	0.129658	-0.59494		5048.41	4576.03	4772.06	3712.26	4232.63	0.0340012	-0.763724		5048.41	3728.53	3701.78	4290.16	4402.06	0.166058	-0.208164		2414.11	2478.47	3366.37	5263.76	4771.66	4815.4	4872.16	0.545548	-0.566534		4590.09	6180.81	6818.27	6527.7	-0.641893	0.640428		7843.55	11249.7	27195.5	33581.3
107	14.5619	263541	238970	143000	20778.6	19458.6	28852.1	11645.7	19817.9	0.155043	-0.252156		20778.6	21972.8	24132.2	19564.4	30139.5	-0.0627524	0.618609		20778.6	11496.5	17894	16690.7	19037.5	-0.0660345	0.0769877		217116	205130	209649	10503.4	19824.6	17145.3	7780.4	0.356976	-0.291648		13557.6	11073.4	19080.1	16173.6	-0.531527	0.459987		12938.8	11639.7	12913.9	3942.36
108	14.6722	7421.8	8035.64	5583.93	5689.94	6034.69	7828.9	5200.45	6536.9	-0.056517	0.13531		5689.94	9093.8	6494.65	5902.51	3579.95	-0.40367	-0.592187		5689.94	5575.49	5652.04	7569.05	5564.51	-0.41193	0.315633		9553.3	4786.82	5693.91	5955.6	5534.22	6261.28	5509.93	0.173634	-0.0583798		4863.24	7168.34	5207.28	4991.02	0.351415	-0.28593		7243.74	4379.94	6956.98	5766.78
109	14.7006	19440.7	23237.4	18366	16837.5	36921.2	22733.7	13316.2	49718.4	-0.822573	0.439712		16837.5	18411.2	31819.3	20464.5	30320.6	-0.570787	0.65682		16837.5	26289.2	17509.8	36023.7	16022.6	-0.241932	0.148925		18084.7	17943.4	26239.2	25093.4	44308.2	40730.3	16437.9	0.389705	-0.314332		17821.1	22287.7	32494.3	43341.5	-0.987062	0.976078		13369.8	12183.6	14570.6	12255.8
110	14.8038	0	0	0	0	0	0	0	0	#DIV/0!	#DIV/0!		0	0	0	0	0	#DIV/0!	#DIV/0!		0	0	0	0	29.7996	-0.665135	0.707107		0	0	0	0	0	0	25.9545	-0.809228	0.73265		0	0	0	0	#DIV/0!	#DIV/0!		0	0	0	0
111	14.818	87625.9	82724	52083.7	0	408.588	104.396	0	164.505	-0.171698	-0.074826		0	89.4821	0	0	103.402	0.0955713	0.349658		0	0	135.852	0	0	0.0691049	0		73811.6	71361.3	76982.3	1308.95	126.269	692.909	0	0.644735	-0.593962		0	68.6029	74.5684	0	0.274731	-0.274642		0	53.6893	0	0
112	14.8571	3606.38	3684.24	3313.95	8778.12	8413.93	8562.03	7622.42	7276.37	0.812953	-0.927644		8778.12	7287.52	7886.32	5574.74	6054.4	0.0494728	-0.862744		8778.12	6070.58	6724.72	7499.53	7674.73	0.0871675	-0.120088		3019.57	2891.47	4510.8	5510.7	7096.81	7043.74	5646.82	0.0549616	0.0187995		7748.98	7806.68	9256.33	7835.05	-0.0931719	0.0301626		7948.37	16647.2	45412	51179.3
113	14.8713	71690	83131.2	54974.3	74805	88313.5	74601.5	73767.5	61910.3	0.694849	-0.681996		74805	66268.5	62413.6	70023.9	72598.1	0.980286	-0.0209962		74805	64579.8	76182.5	107292	102356	-0.872866	0.827615		58507.4	58259.5	74715.1	38352.3	64187.3	95361	29518	0.0399252	0.0744875		21994.4	25027.2	51916.8	41778.9	-0.655505	0.605232		28158.2	42278.6	57330.3	65605
115	14.9425	2371.42	3550.58	3211.19	13943.6	15193.8	16127.7	16818.1	12752.9	0.693171	-0.0729205		13943.6	8733.18	12395.8	14624.1	11652.8	0.311651	0.0898228		13943.6	10896.5	15469.2	10960.3	11143.1	0.472267	-0.416422		2560.89	4291.09	3613.59	3330.17	3959.55	3760.14	4035.78	-0.702541	0.669659		2941.58	3273.7	3407.34	3575.12	-0.887272	0.892494		6490.64	5370.13	5117.08	4464.49
116	14.946	214.031	137.206	106.384	2461.89	2796.98	2383.43	2936.86	587.041	0.916596	-0.60183		2461.89	578.772	1107.43	2596.64	603.599	0.433673	-0.270986		2461.89	1008.66	836.926	592.13	805.572	0.778166	-0.782965		206.266	331.679	355.593	692.515	858.527	3536.56	1766.74	-0.586164	0.68381		575.534	588.775	986.2	1022.2	-0.872916	0.834245		360.597	2971.64	7449.05	8713.43
117	15.0172	1759.56	1912.27	1564.9	986.127	354.018	407.194	1163.12	230.491	0.512517	-0.266073		986.127	151.011	179.822	189.757	199.692	0.703509	-0.672044		986.127	1492.12	2627.31	3782.39	4693.78	-0.992334	0.993316		1594.89	1605.43	1687.84	101.336	120.213	165.914	613.341	-0.869517	0.803834		252.388	117.232	120.213	110.278	0.61993	-0.642651		802.216	1040.82	181.809	149.024
118	15.1345	111741	104981	75444	94168.4	132667	120808	128251	100807	0.356415	0.0824107		94168.4	92839	107509	100644	148475	0.0707628	0.80125		94168.4	99971.5	100420	154738	134866	-0.870557	0.809489		74545.2	78087.7	87366.5	98038.1	156351	197856	91057.8	0.0213627	0.085426		114454	98725.7	137165	143115	-0.817731	0.765594		79830.4	102893	113836	115577
119	15.1843	1.12922e+06	1.57452e+06	1.28144e+06	1.27245e+06	984752	1.08615e+06	1.10594e+06	1.17995e+06	-0.171491	-0.0938014		1.27245e+06	1.04851e+06	1.41551e+06	1.15285e+06	1.28265e+06	-0.260531	0.141431		1.27245e+06	640736	1.20337e+06	1.03992e+06	1.04624e+06	0.0448798	-0.0343596		1.43598e+06	2.1225e+06	1.65238e+06	869770	1.0648e+06	878620	1.77436e+06	-0.772713	0.686332		817368	915212	814489	1.10942e+06	-0.830052	0.871495		1.0013e+06	1.19198e+06	957649	1.16939e+06
121	15.3195	1044.6	410.251	375.487	61813.1	62158.7	80068.2	51585.5	55744.4	0.440121	-0.329958		61813.1	52882.8	49951.6	49074.8	72755.7	0.606247	0.285678		61813.1	28413.4	46687.3	36972.2	47173	0.283161	-0.261751		786.625	640.759	9005.55	33569	67470	42270.8	30269.3	0.390868	-0.381792		48024.2	39293.2	67529.2	59454.6	-0.599498	0.531042		30961.7	43052.5	42165	31242.3
123	15.4119	5412.9	5625.35	4462.82	22902.2	21732.7	21716.8	18137.5	18715.2	0.604494	-0.906383		22902.2	22240.2	13952.3	12107.4	17722.2	0.524183	-0.672119		22902.2	12915.9	9751.49	14270.3	17283.5	0.282024	-0.313816		4511.35	5687.99	7594.48	14279.1	24041.5	21226.3	15048	0.133691	-0.082148		25349.5	28697.7	24686.9	22755.7	0.75092	-0.702564		33133.8	52583.7	163785	184411
124	15.4262	77188.4	73927.6	50204.4	109998	108614	119769	94626.3	101432	0.436143	-0.51962		109998	106644	99419.7	92862.9	125485	0.454639	0.220503		109998	70557.3	98772.5	93361.5	97438.7	0.0298768	-0.0252349		67239.6	73475.2	87703.1	60828	103846	91682.2	52703.2	0.304269	-0.241393		78299.2	64610.9	103792	89501.5	-0.50933	0.435939		67909.3	72361.1	86052.3	66959.7
127	15.5471	379353	383097	312688	26267.4	36843.4	13647	25908.8	71134.9	-0.957938	0.568145		26267.4	59431.3	38767.9	17777.3	15319.4	-0.474205	-0.555137		26267.4	45494.7	41772.1	27019.6	46823.9	-0.269933	0.355672		348043	371809	420808	38926.4	73057.3	23265.8	13866	0.71225	-0.730759		37764.6	75037.3	28513.1	44765.2	0.212649	-0.130093		60512.8	54794.4	31307.1	193669
129	15.668	651078	341810	237226	2.50806e+06	2.58597e+06	2.98065e+06	2.34227e+06	2.44397e+06	0.384976	-0.239818		2.50806e+06	2.58423e+06	2.21837e+06	2.30392e+06	3.2807e+06	0.443721	0.47704		2.50806e+06	1.43893e+06	2.35488e+06	2.13627e+06	2.26854e+06	-0.0710789	0.0831255		376554	476431	849079	1.58508e+06	2.83211e+06	2.4129e+06	1.48268e+06	0.260292	-0.206064		1.88974e+06	1.65265e+06	2.86291e+06	2.35075e+06	-0.529826	0.461895		1.66293e+06	1.76475e+06	1.7228e+06	1.32094e+06
131	15.7534	1330.02	297.587	695.34	9994.7	9331.65	11422.4	7260.34	10881.5	-0.248911	-0.0290362		9994.7	9336.28	7705.23	7805.47	10147.1	0.737524	-0.164996		9994.7	6233.91	7967.98	7397.91	7898.44	0.353928	-0.351575		825.358	1183.07	1947.34	6637.58	11335.1	8332.76	6169.3	0.365384	-0.343565		9517.5	7210.8	10388	10097	-0.511716	0.438916		7262.92	7764.43	7481.31	5618.1
133	15.8103	691946	376687	264975	2.64559e+06	2.71109e+06	3.11579e+06	2.48736e+06	2.58046e+06	0.388321	-0.230846		2.64559e+06	2.71275e+06	2.36008e+06	2.43471e+06	3.49711e+06	0.428977	0.497653		2.64559e+06	1.51643e+06	2.48065e+06	2.27507e+06	2.37645e+06	-0.0707195	0.0797221		423398	532101	918147	1.67877e+06	2.9674e+06	2.51846e+06	1.57762e+06	0.262034	-0.209154		2.0029e+06	1.76311e+06	3.01679e+06	2.45963e+06	-0.512175	0.443811		1.75616e+06	1.85937e+06	1.84132e+06	1.39491e+06
135	15.9383	26055.4	34465.2	34544.8	40707.7	35848.4	42552	36549.6	40414.2	-0.0696218	0.00626252		40707.7	36699.9	45659.9	37393.2	43313.1	-0.3325	0.244416		40707.7	28515.2	38567.5	36695.3	36682.7	-0.00209905	0.00445281		30982.3	47368.4	38267.6	34330.1	41450.1	36747.4	46145.5	-0.71741	0.638791		29631.6	31220	32308.2	35865.4	-0.990834	0.997003		34220.5	37153.2	40293.3	37695.3
136	15.9774	13223.9	14121	9863.53	4863.74	2679	5417.58	2772.72	4493.26	-0.0337401	-0.0819364		4863.74	3741.63	3167.05	2978.14	6749.87	0.573663	0.30609		4863.74	3021.6	4135.22	4203.97	4571.28	-0.13865	0.13485		12394.7	13840.7	13679.7	1700.48	2485.89	3153.27	1232.88	0.179025	-0.0686718		3129.83	1010.37	3642.74	3288.48	-0.418581	0.343069		2698.82	1060.99	1218.56	0
137	16.1304	16446.9	0	0	63152.6	64781.6	76423.3	58259.5	62293.2	0.319385	-0.190714		63152.6	65350.4	56099.4	57648.4	85144.4	0.417837	0.493066		63152.6	38158.7	59751.8	53618.9	56878.4	-0.0324524	0.0475016		9630.26	0	20683.3	43424.4	72429.2	57468	33917.8	0.445924	-0.39934		47059.6	41341.5	72084.7	58738.5	-0.524056	0.456292		40638.4	41838.5	42673.5	31420.5
138	16.1624	645.674	685.549	403.905	211.345	158.883	102.407	54.6835	111.356	0.222656	-0.807003		211.345	108.373	39.3414	60.649	101.413	0.835474	-0.637682		211.345	0	108.373	47.0709	79.5396	0.445231	-0.432114		696.446	576.349	172.004	0	0	50.8559	35.525	-0.809951	0.87589		0	111.356	0	0	0.389023	-0.318663		106.692	0	0	125.701
139	16.1766	1.45194e+06	1.36927e+06	869989	355423	354018	422517	325843	340758	0.393642	-0.245164		355423	368514	316325	324868	479449	0.41475	0.494223		355423	210936	327872	305375	324234	-0.0828512	0.0914779		1.22532e+06	1.19648e+06	1.25563e+06	227727	388495	315063	182564	0.406779	-0.356362		255708	221923	389054	315271	-0.510071	0.441231		218793	229155	229162	169743
140	16.1766	68009.2	88505	60004.5	127263	128625	154004	117192	123163	0.375365	-0.220014		127263	126450	111673	114307	168332	0.452425	0.486405		127263	75335.3	116139	107010	113973	-0.0312642	0.0410409		58015.8	79351.1	75938.7	86986.7	142509	114522	67123.9	0.454787	-0.406022		93160	81746.7	144779	117127	-0.521946	0.454296		77849.9	84256	85829.5	63001.3
141	16.2229	458.429	378.054	314.059	564.731	632.208	582.134	627.622	432.465	0.861383	-0.525188		564.731	560.977	524.41	639.611	524.74	0.253287	-0.00453076		564.731	503.996	473.119	590.777	609.725	-0.536862	0.481784		319.336	5623.69	2193.67	53842.2	43247.4	52711.4	37447.4	0.611039	-0.519905		54087.8	41555.6	37392.1	25033.9	0.94549	-0.955513		7211.58	15540.3	23742.5	15439.6
143	16.2513	263.42	288.459	268.957	629.771	374.739	77.2766	132.235	180.575	0.277375	-0.798541		629.771	328.475	120.652	237.567	338.194	0.894776	-0.565068		629.771	818.109	310.811	278.41	414.084	0.676544	-0.670369		300.082	623.675	444.572	469607	517017	345499	262837	0.934027	-0.936043		8314.06	4320.41	2963.64	2245.23	0.792911	-0.797814		322051	199887	177380	112647
146	16.3687	3093.16	3077.57	2342.33	9446.86	8957.11	9114.32	7180.93	7360.33	0.644255	-0.888553		9446.86	7296.3	6823.8	6122.8	6643.02	0.573788	-0.831711		9446.86	6286.64	5589.32	7068.88	6888.19	0.422169	-0.47055		2459.38	2694.53	3484.35	7911.55	10493.5	9673.92	7558.83	0.286733	-0.228625		9206.99	8636.35	9313.75	8368.16	0.597693	-0.663526		12230.2	19552.7	58502.3	76547.8
147	16.3936	15284	12873.7	9729.56	28732.9	27091.2	36358.6	24801.5	28157.8	0.238048	-0.124618		28732.9	25147.2	24579.7	24120.3	35893.8	0.515524	0.426273		28732.9	16532.7	23742	22807.1	24163.1	0.102352	-0.103639		11672.9	13868.2	17443.1	17531	32788.9	28719.2	16518.8	0.227775	-0.167655		21133.8	18640.9	30905.1	26812.9	-0.604633	0.539485		19521.5	20420.7	21289.5	17677.7
148	16.4434	19333.1	16301	13990.6	44026.8	44481.6	46696.4	38631.7	41708	0.356889	-0.540807		44026.8	42757.9	38155.2	36726	52635.3	0.496857	0.282569		44026.8	33734.6	38921.9	38025	39997.2	0.162757	-0.160809		14294.3	18108.2	22816.9	31125.3	43738.8	38232.5	24447.8	0.495469	-0.436184		29934.4	27458.8	41504	35847.7	-0.556441	0.490219		28701.6	31499.1	32286.1	30544.5
150	16.4754	329315	335491	243852	114792	91127.7	106423	99518.3	106265	-0.0179956	-0.154954		114792	81824	118889	103722	123535	0.110754	0.374158		114792	60020.6	103189	90310.1	91662	0.131834	-0.123573		302616	334918	317174	83199.1	102971	83762.5	139131	-0.724144	0.632782		63392.3	78120.6	69762.7	97618.1	-0.874112	0.912431		87200	98225.6	72709.6	94272.5
151	16.5501	229.956	1466.05	0	59409.9	58687.3	70558.5	53997	57381.6	0.348395	-0.221145		59409.9	58896.5	40882.1	52967	79459.1	0.646829	0.386611		59409.9	35617.9	54291.2	49627.6	51908.6	0.0268565	-0.0176249		0	1753.85	2925.07	41601.3	66096.4	53141.7	17393	0.624313	-0.563337		41890.9	36649	66007.6	52881.1	-0.515242	0.447464		29182.6	28527	38216.6	22006
153	16.6212	21284.3	24237.7	22035.7	146930	148972	158275	161006	113213	0.92563	-0.458495		146930	102991	123936	153205	128935	0.49578	0.112972		146930	103276	121442	107746	107762	0.659185	-0.654436		19376.7	22733.3	25604.4	45730.5	55194.1	55843.4	40424.1	0.351156	-0.261617		44016	50577.5	51937	39657.4	0.533299	-0.54338		66756.3	63771	67712.5	59576.3
156	16.6603	825489	779637	582496	22446.9	17890.2	31524.9	37927.7	20461.2	0.357492	0.302622		22446.9	18344.6	18739.4	23838.8	34416.1	0.474806	0.714667		22446.9	10767.5	17436	22985.4	23496.3	-0.45061	0.418032		680979	658233	697176	13584	20383.3	19762.5	4787.38	0.558907	-0.474908		17259.3	11936.8	22761.5	22030.8	-0.672746	0.607026		16210.8	13084.6	9116.88	7001.51
157	16.6603	1820.3	1673.52	0	4007.57	3410.46	3998.51	3967.7	2982.8	0.883071	-0.511844		4007.57	2930.24	2973.74	4081.86	3222	0.665004	-0.118238		4007.57	2780.74	3192.1	2793.43	2714.6	0.751184	-0.75019		0	0	0	1153.43	1523.11	1400.79	1102.69	0.291535	-0.234638		1225.01	1430.69	0	1171.55	0.14961	-0.0779266		1680.77	1750.54	1679.86	1508.61
160	16.7066	808.01	829.673	1071.77	648.817	667.429	574.724	33.7036	722.078	-0.297961	-0.273122		648.817	0	537.2	523.72	409.804	0.242333	0.0287117		648.817	203.779	813.23	1026.26	962.654	-0.715285	0.697448		1047.47	846.784	886.163	425.798	758.699	815.666	501.186	-0.0923561	0.174435		427.48	496.243	635.809	530.32	-0.452571	0.411812		580.032	569.727	795.458	2745.38
161	16.7066	277637	265851	256896	3594.68	1189.85	1380.14	3698.55	15568.8	-0.965416	0.699754		3594.68	3862.05	1291.03	2136.81	3669.69	0.708305	-0.219049		3594.68	8672.96	12350.6	17981.7	19344.9	-0.993701	0.987409		234472	236830	245693	2003.61	4103.93	0	63.51	0.736682	-0.776209		517.134	911.146	62.5478	2309.62	-0.755874	0.799205		515.193	32.7173	936.252	5666.06
162	16.7777	2510.52	1179.26	1409.44	9284.91	8728.46	12185.8	8695.96	9595.44	0.15817	0.0645486		9284.91	8009.24	7816.44	8150.76	12449.3	0.507605	0.528625		9284.91	6281.69	7961.94	7763.93	8492.79	0.0187445	-0.0145798		1348.16	1665.66	3404.61	6800.47	10571.4	7874.89	4259.09	0.611212	-0.570423		6530.8	5832.79	9618.29	8281.91	-0.59584	0.530944		5834.2	6410.04	5914.34	4773.7
164	16.8773	881301	817586	757261	1.32627e+06	1.54006e+06	1.98762e+06	1.96949e+06	1.37745e+06	0.4279	0.263683		1.32627e+06	1.67493e+06	1.79134e+06	1.60783e+06	1.7258e+06	-0.809664	0.642321		1.32627e+06	1.38043e+06	1.19985e+06	1.61829e+06	1.65342e+06	-0.777362	0.725086		667152	641818	935046	1.3049e+06	1.34822e+06	1.42295e+06	1.01015e+06	0.621128	-0.523077		1.17958e+06	1.34693e+06	1.55592e+06	1.19451e+06	0.090074	-0.125291		1.17345e+06	1.09353e+06	1.2959e+06	1.11773e+06
166	16.9911	24055	26957.9	31852.7	7263.7	31595	27083.5	26184.2	27199.3	-0.297385	0.572582		7263.7	7267.33	18122.2	16563.9	28257	-0.156861	0.926525		7263.7	15683.2	23869.6	39422.5	31427.8	-0.93121	0.899981		24458.4	25123	27659.7	2082.86	1448.94	5152	2478.46	-0.409696	0.519199		1269.9	726.079	5313.73	2512.73	-0.382355	0.313736		2579.27	4102.36	14532.9	17651.2
168	17.0622	63479.1	62818.7	64270.6	1465.52	549.435	3315.73	2951.2	4187.93	-0.599712	0.846475		1465.52	3270.85	765.85	6082.59	7680.78	0.312469	0.812503		1465.52	569.199	610.703	3205.67	3426.46	-0.797297	0.749977		55397.7	58522.6	58648.6	1463.01	546.471	6061.48	2369.12	-0.463708	0.569158		438.758	932.64	1255.6	519.79	0.0981867	-0.120318		380.454	431.84	1687	1067.08
169	17.0942	171.918	153.114	275.686	0	210.647	269.713	158.898	89.4821	0.254755	0.191435		0	146.918	311.554	58.6605	115.332	-0.944941	0.191344		0	93.4591	64.626	170.743	228.006	-0.952005	0.942181		109.367	135.217	236.446	119.744	98.4303	250.845	97.4361	-0.157592	0.280552		127.263	122.292	103.402	142.991	-0.46278	0.506584		61.6432	85.5051	114.157	99.4246
170	17.1867	157.091	159.079	161.068	484.198	579.578	413.606	344.009	432.497	0.102285	-0.610565		484.198	344.009	496.084	326.011	313.187	-0.182857	-0.634443		484.198	351.963	268.446	280.377	294.297	0.783438	-0.802807		118.315	132.235	266.199	372.854	343.015	272.423	243.59	0.988751	-0.999522		440.614	347.986	366.817	303.245	0.820266	-0.853611		309.21	384.773	961.124	1009.16
171	17.2045	214911	209521	185908	28647.2	23335.8	31959.7	27273.2	34253.9	-0.572133	0.566572		28647.2	26487.1	27146.4	23160	34248.4	0.310684	0.306813		28647.2	16766.4	26631.7	26293.5	24883.2	-0.0796786	0.0686425		169160	191152	180009	27149.5	21771.1	24121	16226.8	0.822026	-0.75382		7077.22	22497.2	28293.6	24456.3	-0.593654	0.592333		19789.2	21675.6	20066	20986.1
172	17.2685	9153.76	9248.04	11046.1	26917.6	25360.3	31067.9	24642.5	26539.1	0.216183	-0.0933286		26917.6	30196.6	26567.5	27733.6	37411.4	0.24586	0.650443		26917.6	19658.1	24705.8	26329.7	27538.3	-0.40665	0.393172		8784.04	12633.1	12196.8	21848.7	20728.6	27898	20030.5	-0.0671302	0.192216		17488.8	15717.2	22841.6	22048.8	-0.743901	0.685896		15856	17572.4	16428.8	14461.1
173	17.3005	1.06469e+06	1.0252e+06	959844	374331	342990	437577	344954	367162	0.226462	-0.050974		374331	412175	366334	382077	514306	0.268954	0.648519		374331	237510	346618	361491	385176	-0.391565	0.386245		904866	901275	938370	306737	273656	401078	289060	-0.19223	0.311523		242908	221584	324658	298250	-0.663207	0.600941		218736	248048	221148	205862
174	17.3147	363.75	397.918	340.857	545.319	491.233	643.94	569.472	437.019	0.773856	-0.27868		545.319	379.495	540.688	532.114	455.907	0.0540405	-0.0574925		545.319	396.205	501.781	317.952	570.793	0.121545	-0.0405474		239.734	300.645	197.646	655.742	493.998	427.871	257.799	0.969199	-0.945432		650.376	657.357	712.175	554.49	0.667055	-0.704807		784.894	514.028	1780.31	2451.03
175	17.3752	250736	242454	226745	4905.28	4505.82	7697.76	4847.69	5177.56	0.212911	0.108498		4905.28	95.3489	4681.82	4740.4	6324.59	0.260043	0.500349		4905.28	178.964	4082.47	0	317.006	0.656593	-0.618599		209673	210100	219922	4223.72	3259.61	4500.84	320.978	0.712979	-0.61875		3134.34	3104.58	4697.73	4660.86	-0.829552	0.78506		3681.03	3512.03	3991.11	3414.6
177	17.4534	69503.2	53673.8	71081	307396	295931	376356	278354	303902	0.248538	-0.103643		307396	323325	278422	297233	418785	0.402976	0.566634		307396	195869	282514	289836	292631	-0.239971	0.229408		58507	79270	108885	259941	249610	324227	196957	0.294761	-0.171758		209401	193201	309249	263180	-0.575454	0.511367		192104	204479	190657	149916
179	17.489	2697.81	2804.18	3044.15	7661.65	7376.22	7390.27	6713.88	6021.21	0.899918	-0.938277		7661.65	6614.37	6903.89	6050.52	6316.01	0.276895	-0.828808		7661.65	5458.04	5128.59	6002.33	6300.63	0.314223	-0.351259		2154.03	2480.43	3647.04	8530.12	8566.13	8675.81	6345.46	0.775764	-0.694048		8830.05	8579.22	10074.5	8993.67	-0.237734	0.165206		8575.27	10326.9	18350	24162.7
182	17.5957	696004	672001	630115	21930.3	18188.1	38778.7	17568.9	16839	0.462499	-0.185211		21930.3	18878.7	17277.6	23614.4	34797.3	0.503106	0.699058		21930.3	13906.7	15787.4	24576	16845.9	-0.109706	0.0177107		589920	581027	616672	16026.6	19881.7	21587.8	2011.21	0.639959	-0.548329		14679.9	19330.5	20380.3	23557.3	-0.90299	0.915573		12942.9	13281.1	13693.6	12638
184	17.706	19281.5	17987.5	13520	143.171	192.883	186.917	126.268	190.894	-0.390677	0.146772		143.171	138.199	158.084	137.205	229.669	0.123164	0.694852		143.171	154.107	116.326	117.32	129.251	0.623147	-0.621221		15703.1	12584.3	17577.6	159.078	168.027	132.234	116.326	0.937606	-0.942086		105.389	94.4528	170.015	126.268	-0.401808	0.332417		89.4816	111.355	124.28	99.424
185	17.7664	1726.75	406.389	1538.13	0	0	0	0	489.405	-0.985527	0.707107		0	410.251	0	0	0	-0.172774	-0.353553		0	11412.4	39431.8	61295.1	101156	-0.970802	0.983475		358.125	250.012	397.702	522.225	0	455.62	325.305	-0.0415457	0.0897412		0	344.611	0	284.762	-0.346821	0.424649		564.698	0	410.251	238.428
186	17.7949	0	0	0	38.9254	78.6602	0	0	0	0.320845	-0.704366		38.9254	0	0	0	0	0.691095	-0.707107		38.9254	0	603.516	503.523	1264.22	-0.86924	0.909178		44.2011	0	104.153	47.2031	0	0	43.0207	-0.0443793	-0.0316584		69.7308	0	32.4521	0	0.5846	-0.638029		0	0	56.4419	35.3631
187	17.8304	3798.48	1075.56	1583.69	14439.6	15186.5	18335.8	13684.7	15000.6	0.194823	-0.0337582		14439.6	14874.8	12853.2	12818.5	19377.1	0.406224	0.460918		14439.6	11074.5	13660.5	13592.3	13989.8	-0.195554	0.194388		1675.19	1383.91	3528.34	15226.7	16154	13424.4	8383.95	0.914827	-0.874394		12265.8	10121.5	15967.8	13252.6	-0.398787	0.321444		11130.1	10552.2	11036.1	9351.51
188	17.8518	9560.03	7575.28	8019.64	10190.7	6003.78	8545	6145.14	11438	-0.563546	0.172826		10190.7	12816.7	11801.4	10474.8	9824.98	-0.664661	-0.388698		10190.7	9471.82	12704.2	13950.9	15382.5	-0.937903	0.943202		3338.37	3495.71	7673.45	4357.68	8791.13	12838.7	4496.76	-0.0746863	0.183382		4156.49	9443.63	3714.16	4286.26	0.362268	-0.287909		12601.3	14228.2	16361.3	16591.7
190	17.9905	227337	147989	158396	954596	952197	1.20728e+06	896759	962992	0.252887	-0.050225		954596	952980	848644	895467	1.31342e+06	0.43076	0.565861		954596	597736	875175	859227	864628	-0.0996683	0.0950863		160349	212370	350525	841348	1.06368e+06	913845	539604	0.70109	-0.643678		708976	620981	1.03254e+06	859497	-0.524433	0.455661		621567	645125	614985	487515
192	18.0083	41825.3	39338.1	38458.3	20239.8	20131.2	25378.5	19333.9	20550.9	0.239004	-0.0114565		20239.8	20456.2	17892.5	18704.4	27707	0.431119	0.534689		20239.8	12832.3	18853.3	18000.5	18072.5	-0.0466084	0.0468488		34664.5	35831.6	39510.2	17717.7	22375.5	19990.1	11908.8	0.65453	-0.589674		14859.6	13337.5	22121.4	17965.2	-0.493015	0.424736		13538.9	13512.4	13265.8	10517.4
194	18.1257	347651	156538	191311	1.74977e+06	1.75294e+06	2.2032e+06	1.63485e+06	1.73186e+06	0.312224	-0.109339		1.74977e+06	1.74761e+06	1.56095e+06	1.65754e+06	2.37403e+06	0.437085	0.5717		1.74977e+06	1.04609e+06	1.59383e+06	1.57146e+06	1.5433e+06	-0.0748219	0.0666918		192110	326040	592587	1.5348e+06	1.95458e+06	1.68176e+06	991255	0.690319	-0.63237		1.29562e+06	1.16607e+06	1.91505e+06	1.57723e+06	-0.51399	0.446387		1.17596e+06	1.19283e+06	1.13852e+06	895126
195	18.1292	1256.8	1187.94	1068	2610.2	2091.3	2748.8	2630.08	2010.1	0.738938	-0.306908		2610.2	2649.1	2613.68	2106.93	2550.89	-0.0923972	-0.462414		2610.2	1912.83	2035.35	2256.49	2190.12	0.252318	-0.296119		1259.2	1192.52	1552.81	2815.93	3074.08	2556.41	2242.72	0.879897	-0.872661		2734.49	2774.06	3373.9	2503.41	0.260669	-0.317252		2904.57	3454.34	6669.24	8743.32
196	18.2323	996.285	1073.55	880.832	1853.75	1939.71	1862.67	1881.43	1536.5	0.935597	-0.688305		1853.75	1612.57	1818.01	1563.8	1821.71	0.166319	-0.132239		1853.75	1506.28	1380.18	1499.87	1808.28	0.0694085	-0.0737028		870.495	847.086	1185.91	2084.86	2319.42	2174.14	1483.38	0.750596	-0.682707		1983.85	2093.85	2562.28	1927.88	0.110167	-0.162995		2313.78	2817.49	6557.42	8768.34
198	18.3497	19240	19463.2	19561.2	90.5168	0	95.4362	0	0	0.556761	-0.561749		90.5168	0	0	0	0	0.691095	-0.707107		90.5168	0	0	0	0	0.68817	-0.707107		16876.2	17682.5	18490.1	0	0	0	0	#DIV/0!	#DIV/0!		0	0	0	0	#DIV/0!	#DIV/0!		0	0	0	0
199	18.4315	74594.4	74158.4	90144.4	4647.92	4866.5	5492.39	5693.58	4420.29	0.575276	0.107404		4647.92	4233.65	8255.33	4390.66	6721.17	-0.596985	0.384436		4647.92	3267.3	3916.4	5592.84	6112.42	-0.743284	0.711034		69835.2	71924.5	74809.3	3935.79	4584.09	6568.44	4476.9	-0.37402	0.48495		3229.23	2830.35	4038.54	4308.82	-0.862189	0.815667		3692.41	7609.05	9632.8	9296.64
200	18.4422	1501.78	1711.32	1494.03	2029.46	2051.97	2220.16	1861.58	2008.54	0.222582	-0.287209		2029.46	1980.94	2338.72	1906.59	1928.67	-0.70611	-0.24881		2029.46	1816.09	1674.14	1859.01	1944.34	0.107995	-0.149845		1459.56	1551.81	1913.28	2323.6	2863.89	3299.3	2106.45	0.121254	-0.011605		2244.71	2324.32	2643.67	2242.17	0.0320753	-0.0851552		2400.81	3582.89	5778.77	7323.82
201	18.4778	18154.4	16254	19724.5	39057.6	27551.6	23844.2	19185.7	69718.8	-0.884916	0.412505		39057.6	51454.9	37012.5	33025.9	27912	-0.183766	-0.732345		39057.6	39826.4	62229	52800	54596.7	-0.653321	0.695379		13210	23063.5	31485.4	56297.2	64470.2	58533.6	44138.7	0.721893	-0.665669		48230.2	54256.9	31553.4	55037.1	-0.138342	0.211872		55971.7	58692.2	59780.1	51655.2
202	18.5809	0	283.701	189.786	0	439.247	0	376.637	45.7239	0.162049	0.0210094		0	45.7239	462.726	251.418	366.854	-0.629737	0.742435		0	0	0	0	37.9411	-0.665135	0.707107		185.873	208.373	0	0	295.44	0	330.658	-0.432849	0.33916		399.138	309.136	407.942	346.311	0.139684	-0.222505		0	629.033	1352.02	2009.97
203	18.6343	5370.87	5306.49	5505.18	0	0	0	0	0	#DIV/0!	#DIV/0!		0	0	0	0	0	#DIV/0!	#DIV/0!		0	0	0	0	0	#DIV/0!	#DIV/0!		4824.2	4518.98	5069.59	0	249.232	0	0	0.374419	-0.403705		217.457	0	271.077	0	0.392564	-0.469781		0	0	229.373	0
204	18.7374	118566	133576	160017	226695	199705	257335	203478	227308	0.0432916	0.0342196		226695	247196	247775	242458	209377	-0.666972	-0.376678		226695	167279	212339	243511	220953	-0.406	0.358289		123980	161566	153666	202214	201458	265159	190722	-0.102421	0.227203		178744	153798	180303	185002	-0.553345	0.490561		184870	183916	196067	191491
205	18.7659	133.221	136.236	211.882	333.783	239.749	7794.04	196.109	170.282	0.353295	-0.0173328		333.783	284.436	380.062	8973.22	196.367	0.0355122	0.342879		333.783	1270.34	97.6291	7481.08	6819.08	-0.88541	0.833271		259.581	97.6291	155.087	7653.28	5381.96	6450.94	4066.4	0.771147	-0.70679		6237.42	6480.2	5899.86	4384.78	0.962565	-0.95672		25574.3	80089.1	99694.7	105596
206	18.9152	1.0665e+06	1.11013e+06	1.2718e+06	308511	531424	188175	196342	1.37503e+06	-0.966274	0.571198		308511	401384	645105	277228	207209	-0.841752	-0.304001		308511	540587	361239	321757	522542	-0.246777	0.29537		985795	1.09364e+06	1.22008e+06	599668	903136	386702	364093	0.716203	-0.749063		365726	789277	273837	396716	0.309675	-0.230266		405533	400209	510490	499754
208	19.5163	496712	827173	1.08611e+06	744666	544542	588780	617928	702780	-0.333804	-0.0199434		744666	571257	785942	634540	657858	-0.161542	-0.202181		744666	435888	600007	565989	493702	0.483193	-0.500402		764086	1.12495e+06	826945	731821	568506	488192	1.05766e+06	-0.521836	0.423743		401224	490005	438487	557430	-0.8176	0.863312		621439	649535	452629	718516
210	19.6194	1317.53	1406.09	1391.71	1996.08	2060.32	2486.45	1901.38	1937.71	0.415459	-0.183903		1996.08	1744.89	2441.1	2075.36	2674.25	-0.172601	0.721655		1996.08	1748.14	1565.42	1967.3	1471.03	0.465391	-0.560639		1311.33	1331.24	1844.38	3538.18	3784.91	3590.56	2524.84	0.793497	-0.725835		3327.49	3321.94	3208.44	3235.66	0.732155	-0.683099		3807.71	5331.02	7409.2	10913.3
212	19.6657	15457.6	13679.4	12762.3	52074.7	55022.4	69243.4	48506.4	52629.3	0.290475	-0.106448		52074.7	50858	48350.9	48031.9	69040.5	0.382401	0.56159		52074.7	39411.7	46422.9	49283.7	36138.3	0.463261	-0.5191		12470	11956.4	25138	46359.8	59125.6	47971.4	27828.1	0.746616	-0.698855		44938.5	36464.4	54077.7	46013.8	-0.330736	0.249491		43312.4	38947.6	38715.2	36720.9
213	19.6763	38517.9	46764.8	50380.2	29741.4	63062.9	73386.2	39917.8	28583.5	0.499498	-0.198732		29741.4	32151	26466	33703.2	69756.1	0.322643	0.726296		29741.4	29899.4	45351.8	60637.7	48960.1	-0.863226	0.827088		30646	32510.8	37252.5	11804.7	14394.6	19032.2	13951.5	-0.42742	0.530667		12550.5	10841.1	13349.4	12506.7	-0.316331	0.234489		23109.9	19377.7	21966.4	45480.5
214	19.6977	1121.51	870.648	1106.41	1362.08	1810.35	1212.41	1337.32	3988.31	-0.987588	0.648066		1362.08	2439.68	1763.57	1727.67	1376.5	-0.507361	-0.246991		1362.08	2249.78	3976.85	3507.39	2819.22	-0.62233	0.639587		854.104	1348.58	1868.08	3780.23	4195.05	3402.07	2879.49	0.875607	-0.865434		3164.7	3470.31	3076.2	3176.09	0.329655	-0.249819		3522.24	3237.17	2555.49	2076.17
215	20.1031	53153.5	53563.7	57422.3	28448.3	70736.9	68277.1	51387.6	32358.8	0.447054	-0.0928562		28448.3	29185.6	41369.4	42737.9	56304.1	-0.113029	0.956093		28448.3	27760	29124.5	57111.3	29318.8	-0.479362	0.385963		47550.1	51383.5	60915.6	1223.62	6399.14	10474.6	3573.27	-0.290181	0.388179		1294.63	7635.55	6941.26	2180.21	0.209426	-0.194828		11728.3	14248.2	15394.5	17758.6
216	20.3272	0	0	70.0759	0	0	0	78.5454	0	0.15162	0.353553		0	0	57.5726	0	50.742	-0.512381	0.539157		0	0	0	0	0	#DIV/0!	#DIV/0!		0	0	82.9846	79.5676	181.615	0	89.4821	0.338746	-0.428256		0	43.6051	159.772	72.0789	-0.426863	0.381114		0	87.8226	372.572	775.584
217	20.6046	294.297	248.561	284.354	1338.45	1359.44	1519.74	1129.19	1383.6	-0.0356601	-0.157627		1338.45	1311.09	1212.61	1276.16	1860.57	0.410955	0.609441		1338.45	1163.38	1099.37	1295.36	1007.53	0.5242	-0.612097		219.728	300.262	466.301	1131.87	1275.45	1292.81	777.03	0.627005	-0.538608		1054.19	892.832	1175.73	1055.89	-0.304665	0.222061		1121.2	798.379	981.19	821.431
218	20.6366	172.638	403.481	372.682	492.739	395.427	454.204	730.29	307.661	0.538192	-0.0352481		492.739	454.818	597.669	589.153	473.254	-0.536613	0.224904		492.739	492.486	422.439	520.592	328.88	0.528063	-0.611142		216.038	450.321	328.88	733.433	1146.56	1043.57	825.619	0.00372456	0.0437502		722.942	888.74	818.155	620.289	0.658523	-0.641524		612.43	1293.4	2415.55	4328.33
219	20.7647	294.72	316.45	1407.05	5153.64	5145.21	4809.05	4198.6	5003.82	-0.130878	-0.497198		5153.64	6276.34	5336.01	5375.77	7582.42	0.130293	0.61707		5153.64	4914.9	4817.38	5595.03	4164.23	0.300783	-0.393075		320.802	1406.37	2068.31	4241.63	5327.18	4861.03	2692.36	0.65443	-0.58421		4219.18	3560.24	3893.68	3977.43	-0.0318974	-0.0212577		4253.2	3543.26	3700.23	3362.85
220	20.8856	1352.25	1241.68	1840.82	16961.4	17047.2	23292	15771.5	17457.7	0.226621	-0.0150905		16961.4	16654.7	15133.5	15489.4	22517.8	0.438442	0.526363		16961.4	13062.4	14260.1	15890.1	11397.1	0.526374	-0.593372		1121.85	1523.51	3466.54	15515.3	19404.7	15047.5	6149.63	0.816666	-0.767857		14636.4	11789.1	17846.4	15454.7	-0.405766	0.326631		10381.7	12615.9	9495.64	10568.3
221	20.9781	11003.3	11657	12723.9	23410.4	22816.5	26633.1	19115.6	24703.1	-0.147536	-0.0635257		23410.4	23543.6	23084.4	21565.4	30744.1	0.256917	0.558063		23410.4	19126.9	20335.6	23511.3	14915.8	0.486935	-0.561763		10531	12702.7	16192.1	19496.4	25513	23514.3	13574.8	0.572162	-0.499989		19874.6	16265.9	21588.4	17849.4	0.0781411	-0.163118		19259.4	16905.3	17276.7	14671.7
222	21.1026	134.342	146.906	303.404	706.963	479.069	782.819	614.82	415.72	0.772652	-0.46159		706.963	508.617	869.059	607.32	559.071	-0.443501	-0.21856		706.963	341.17	274.482	548.111	362.147	0.353349	-0.430072		109.213	115.978	311.385	489.308	787.417	501.031	509.094	0.32157	-0.352247		466.45	417.524	504.766	336.519	0.675971	-0.73022		505.338	693.507	3239.5	4969.88
223	21.4155	632.395	669.912	741.06	2674.02	2711.9	3894.1	2378.23	3063.34	-0.00502757	0.120489		2674.02	2737.92	2638.04	2470	3749.54	0.252714	0.58338		2674.02	2701.32	2395.52	2733.16	2205.77	0.532621	-0.61861		349.302	868.035	1349.13	2738.09	3291.37	2679.1	1519.01	0.811324	-0.764293		2514.27	1935.64	2923.24	2722.11	-0.513115	0.438013		2445.11	2293.87	2221.76	1985.94
224	21.6254	45321.7	46441.2	48466	266.878	332.998	297.998	222.555	161.258	0.788836	-0.760223		266.878	155.6	408.753	198.036	312.143	-0.399121	0.212132		266.878	246.223	200.865	2286	238.635	-0.439387	0.342291		39632.7	41236.4	34435.4	182.005	368.79	391.443	232.068	-0.115696	0.193139		186.72	0	0	247.158	-0.463019	0.462395		198.979	294.226	341.461	341.377
225	21.7143	3600.33	3653.18	3670.09	48978.1	52361.8	62771	44897.3	54413.8	-0.0506025	0.0804791		48978.1	49919.2	46082.3	49152	65511.1	0.376325	0.660513		48978.1	33160.5	46292.1	49619.3	29607.4	0.320689	-0.373568		6018.72	10430.9	17735	45830.6	55963.7	51231.1	29635	0.677549	-0.608075		40577.1	38505.5	53787.7	47098.4	-0.541443	0.476247		38308	38223.5	34345.4	26191.7
226	21.7819	21446.4	21039.3	18965.4	0	0	0	265.515	0	0.15162	0.353553		0	110.672	148.485	0	0	-0.872981	-0.242294		0	284.269	286.625	380.943	0	-0.125072	0.0858246		18898.9	15745.7	10571.7	0	0	0	0	#DIV/0!	#DIV/0!		0	92.2266	0	71.0145	-0.305401	0.384278		0	88.5376	0	0
227	21.8779	82288.7	95319.2	116166	257824	219009	261991	181618	234584	0.0941905	-0.405636		257824	293990	257402	280808	384042	0.237887	0.723802		257824	247803	258512	293937	189390	0.304158	-0.37868		84739.7	109988	128859	193836	197606	209759	130428	0.683001	-0.589585		191636	157560	202018	200393	-0.526583	0.455769		214487	184263	184142	195188
230	21.9277	72.4921	81.1911	0	94.723	102.455	0	98.5892	86.9905	-0.23757	-0.0707957		94.723	0	163.349	0	0	-0.410521	-0.400859		94.723	121.787	89.8902	150.784	81.1911	-0.107619	0.0107347		0	229.075	1306.85	3739.33	4763.72	3609.28	2760.89	0.73593	-0.718084		3625.91	3142.35	3431.78	2903.86	0.762179	-0.813069		295.357	4771.51	17163.6	16607.2
233	22.0984	22365.4	22963.2	25460.1	11376.7	32430.8	5871.55	1279.35	38345.7	-0.725047	0.21799		11376.7	20076.8	1444.67	4223.63	1885.36	0.218703	-0.694394		11376.7	4157.14	0	6790.24	4992.4	0.318005	-0.387247		20087.3	22395.8	28577.9	0	0	2208	0	-0.253639	0.373801		0	2679.85	2050.42	0	0.336169	-0.316007		0	0	2397.15	0
234	22.1838	291100	298975	301839	384019	385717	584961	423237	299881	0.672151	-0.197071		384019	399635	483881	421787	464649	-0.654657	0.683333		384019	366051	313202	430875	429613	-0.571929	0.503283		245129	259970	359116	416569	525786	491889	317127	0.552636	-0.479855		300868	467495	515461	270214	0.336797	-0.347559		365073	320467	391276	367420
237	22.2549	25359.6	26902.8	28796.1	145690	156948	179971	132824	162309	-0.12429	0.0812878		145690	163091	142340	155203	200686	0.275047	0.689215		145690	107277	139371	158768	95459.5	0.223506	-0.289129		22947.7	34676.7	52196	140961	158156	153875	93230	0.701275	-0.622344		130762	118224	147190	132315	-0.302242	0.221283		126438	113749	109607	88117.9
239	22.2976	17070.7	17021.6	17315.8	460.336	439.457	654.214	482.209	484.198	0.222737	0.166571		460.336	484.198	396.704	374.831	583.622	0.414646	0.263428		460.336	507.065	376.819	420.566	361.905	0.704805	-0.749201		14798	16188.1	17545.1	485.192	531.921	493.146	285.348	0.798692	-0.731574		434.485	410.623	475.249	403.664	0.260521	-0.334447		450.393	391.733	437.468	400.681
240	22.3118	6461.98	7229.4	8636.51	12713.6	12704.7	14410.1	11477.2	12652.8	0.192242	-0.203837		12713.6	9482.77	10291.3	11701.7	12400.7	0.781008	0.181683		12713.6	10204.7	8970.4	8888.34	8184.71	0.894689	-0.917633		6148.25	8805.69	7774.11	9392.96	11310.4	12758.8	5779.59	0.461597	-0.358127		10430.7	12609.7	12875	10897.6	0.118989	-0.118019		8627.83	8452.97	9756.14	7409.94
242	22.824	16780.3	14363.6	19180.8	201491	223033	252753	179184	228730	-0.151615	0.0601408		201491	200176	186849	208673	270316	0.41532	0.706154		201491	130729	193666	210705	118817	0.261028	-0.314585		14316.2	28432.1	58955.8	189350	225386	230390	129666	0.553227	-0.462282		175679	163209	224822	197080	-0.501652	0.432527		165340	150844	147966	98979.8
244	23.08	49172.8	51011.6	60945.5	491506	546955	611102	459063	556068	-0.14612	0.110139		491506	497366	468178	518769	662046	0.367414	0.741438		491506	332768	481511	521250	295783	0.259225	-0.31287		47798.1	96187.6	173958	485193	560440	566506	330724	0.603889	-0.515522		435322	407768	540550	477231	-0.473589	0.403412		402061	393997	360389	260655
246	23.297	27221.7	29527.6	35001.4	226090	251707	288319	210876	259904	-0.155987	0.140504		226090	227774	212537	236126	305103	0.388561	0.720061		226090	155509	221211	243383	133367	0.262426	-0.319122		27060.4	48436.7	86201.9	222142	266483	260604	146921	0.615131	-0.53262		202010	186901	249475	220630	-0.472536	0.401088		190245	183820	168205	121048
249	23.4855	113161	78885	104082	1.01854e+06	1.07186e+06	1.24616e+06	910565	1.05301e+06	0.130441	-0.120347		1.01854e+06	929720	858600	970176	1.2489e+06	0.615803	0.534296		1.01854e+06	806753	891169	975591	643792	0.5527	-0.616223		98297.8	166463	338411	902604	1.05908e+06	1.11674e+06	639310	0.508919	-0.412184		833802	814534	1.01341e+06	933595	-0.586599	0.524649		806990	792841	734858	564888
251	23.7096	820.029	897.923	0	17286.8	19590.3	19600.3	15279.4	18001.2	0.0322912	-0.252899		17286.8	28621.6	17972.8	24611.8	30103.7	0.0844199	0.577945		17286.8	18686	18259	22743.4	15272.8	-0.0889779	0.00169192		744.94	957.022	219.237	10874.5	13592.6	17570.7	5843.78	0.344275	-0.23153		6890.29	6749.28	11841.7	14289.9	-0.949133	0.919939		6289.22	9600.52	6010.36	515.324
252	23.9799	1001.54	978.737	494.809	6307.67	7512.24	8727.07	5878.48	7859.31	-0.225846	0.200151		6307.67	7772.94	6576.92	7581.76	9970.01	0.164012	0.780411		6307.67	6175.18	6958.99	7735.5	4977.3	0.105603	-0.17032		853.458	1286.34	782.495	7016.28	7875.29	9371	2198.56	0.584157	-0.483107		6644.42	5628.39	7235.52	6313.63	-0.0917673	0.00624281		4838	5842.33	5019.12	4249.93
253	24.0901	7993.49	10763.7	13704.3	94646.3	104280	109836	81596.4	96420.6	0.12154	-0.282049		94646.3	132616	97071.1	122263	150760	0.13466	0.675029		94646.3	88995.1	94884.9	118447	74746.9	0.0154205	-0.103777		7085.85	15016.1	20568.3	72810	79172.7	111622	56212.9	0.128508	-0.00475226		65029.6	57207.8	77328	85874	-0.895625	0.855137		57125.9	56194.2	48396.5	34990.6
254	24.3498	101.49	113.2	1016.69	12698.5	15409.3	17472.6	11916.1	15629	-0.189733	0.164245		12698.5	14979.3	12889.9	15483.4	19965.7	0.221396	0.81041		12698.5	11350.4	13750.5	15751.5	9581.56	0.056	-0.123756		1440.41	3303.94	4802.2	13231	15783.1	17354.8	9087.37	0.451972	-0.349729		11469.9	10606.2	13799	13955.3	-0.816206	0.76439		10501.1	11039.7	9254.78	6300.97
255	24.3782	3576.27	3724.02	2720.18	52394.1	62616.9	70827.1	49912.4	66720	-0.328934	0.278613		52394.1	56461.8	54142.8	59102.1	78074.7	0.206831	0.821443		52394.1	41862.3	54040.4	61723.7	35486.9	0.14662	-0.212212		2476.72	4055.61	14762.2	57117.9	70155.1	66501.7	30227.9	0.672511	-0.594759		50089.3	45321.8	60585.2	56658.7	-0.621328	0.55394		45261.7	44321.1	39526.1	22056.8
256	24.5098	435.15	442.147	753.995	24505.8	27867.7	31304.9	21681.6	28333.6	-0.165056	0.0625337		24505.8	26494.3	23218.7	26967.1	34914.3	0.344885	0.738224		24505.8	19577.5	24265.4	27601.5	16493.1	0.219328	-0.286883		115.853	2925.21	9090.38	25253.7	28728.9	31973.2	17101.9	0.484344	-0.380342		21287.6	21089.1	26720.5	25807.1	-0.763113	0.712851		20587.1	20303.3	17395.9	12259.1
257	24.5489	63375	105497	118759	84201.2	63360.1	84282	84426.4	93761.7	-0.499954	0.567357		84201.2	74670	92744.8	70755.1	82295.1	-0.335415	-0.142299		84201.2	62291.6	88087.8	72990.9	61793.7	0.456244	-0.44432		100114	133982	114464	99530.3	92505.1	85467.9	138484	-0.645347	0.551095		59615	74111.7	73807.7	79428.6	-0.782816	0.806446		89991.6	87021.2	79744.7	91465.5
259	24.7232	984.448	2432.95	1325.98	24610.1	27522.7	32160.6	22557.4	28922.8	-0.184662	0.154762		24610.1	26227.6	23265.9	27537.1	36768.8	0.344092	0.760189		24610.1	19991	24481.7	27884.8	16482.2	0.228135	-0.296189		2078.25	5771.07	9064	24977.3	28783.4	32435.2	17488.9	0.437443	-0.331225		21482.2	20538.9	25875.1	26101.4	-0.833562	0.785177		20555.9	21258.7	18096.8	12187.7
261	24.8513	24072.7	30229.2	39995.6	266501	306576	352726	248992	326974	-0.280641	0.234926		266501	269341	265981	299213	381664	0.281425	0.829937		266501	202842	276688	305526	171742	0.189506	-0.247856		27238.3	53448.9	97974.7	278657	337083	331974	175382	0.612313	-0.528357		248067	227558	304955	279093	-0.578771	0.510503		235467	220237	202166	136864
263	24.9046	0	0	81.2799	697.086	56.8878	0	0	263.576	-0.0201067	-0.492756		697.086	125.421	32.6261	0	64.7344	0.692762	-0.756482		697.086	241.522	0	210.055	102.41	0.675003	-0.722092		0	0	0	52.5346	147.806	0	93.0446	0.12957	-0.2271		0	51.5434	0	79.0936	-0.667076	0.728286		0	0	0	42.1755
264	24.9331	0	0	0	2508.44	111.511	0	113.484	281.243	0.25609	-0.657975		2508.44	336.505	224.995	95.7217	134.208	0.659387	-0.760369		2508.44	0	62.1697	672.023	0	0.592914	-0.637516		0	0	0	0	408.543	0	59.2093	0.26745	-0.309453		63.1566	140.129	36.5124	0	0.751673	-0.699589		0	37.4992	51.3147	0
266	25.1002	42450.6	48657.9	60576.1	516765	596781	689230	488375	631495	-0.251881	0.2323		516765	518168	520240	580909	745373	0.267993	0.836106		516765	382876	542634	592875	318852	0.199845	-0.255268		41792.3	91384	183550	538735	648423	640054	340954	0.613242	-0.528964		489974	455498	600816	544006	-0.540952	0.471981		462473	424098	393468	260799
268	25.2389	0	0	0	0	0	0	0	0	#DIV/0!	#DIV/0!		0	0	47.511	0	0	-0.820675	3.02143e-17		0	59.6547	0	0	0	0.357042	-0.353553		0	0	63.6317	339.738	226.855	201.533	234.843	0.636599	-0.679779		271.948	241.683	241.412	184.69	0.959079	-0.979251		85.5051	133.229	470.607	1107.14
270	25.3421	24144.6	34184.1	41210.9	354971	409579	467083	331297	436207	-0.295216	0.236701		354971	354720	356975	395977	512984	0.269743	0.828611		354971	263582	366749	409499	215685	0.203673	-0.262897		27152.8	61289.7	122546	375768	451109	453873	230001	0.602294	-0.514868		339832	313177	418596	384995	-0.597055	0.529987		311576	294754	267022	176079
272	25.4132	1052.55	2072.93	1411.78	18141.2	19412.7	18903.3	15884.1	18488	-0.075976	-0.329359		18141.2	26611.5	21436.3	26044.7	31199.8	-0.0392652	0.802461		18141.2	19947.8	19735.4	24728.2	15352.6	-0.0456928	-0.036911		2386.14	1102.66	2515.53	15548.6	16973.6	24311.8	15416.7	-0.187253	0.308117		15378.6	13547.2	14119.1	19456.4	-0.82264	0.825256		12170.5	11375.7	10372.9	9441.6
273	25.5021	0	0	0	0	0	36.6778	0	0	0.341144	-1.95693e-17		0	0	0	0	0	#DIV/0!	#DIV/0!		0	0	0	0	0	#DIV/0!	#DIV/0!		0	0	0	0	72.3642	630.448	275.019	-0.629122	0.722201		0	166.711	1088.06	428.339	-0.402866	0.34838		0	0	0	0
274	25.7013	0	0	0	7143.55	241.597	0	100.419	323.124	0.310818	-0.697808		7143.55	15674.2	52.695	3385.3	0	0.159816	-0.643993		7143.55	7083.88	123.286	6368.41	0	0.549345	-0.634387		84.5109	227.651	0	3286.14	56.672	0	0	0.69883	-0.713716		5476.55	5049.06	52.1747	0	0.849266	-0.809965		4632.15	4911.62	4124.51	703.179
275	25.7084	0	71.4432	0	289.635	42.8958	0	0	0	0.373462	-0.780069		289.635	687.4	0	0	0	0.12043	-0.662563		289.635	350.458	0	249.086	0	0.571613	-0.64713		0	135.163	147.714	394.391	429.314	430.089	257.428	0.700679	-0.616766		656.977	395.908	201.779	267.341	0.695661	-0.682776		47.9332	652.216	760.632	1292.65
276	25.9574	0	0	0	0	0	0	0	0	#DIV/0!	#DIV/0!		0	0	0	0	0	#DIV/0!	#DIV/0!		0	0	0	0	0	#DIV/0!	#DIV/0!		0	0	0	0	0	0	0	#DIV/0!	#DIV/0!		0	0	27.8389	0	-0.0528303	-0.0118023		249.556	267.452	264.469	220.723
278	26.2063	65.6505	51.5112	0	0	80.3433	48.6027	46.6189	67.4487	-0.448826	0.523939		0	0	148.784	130.93	0	-0.677537	0.269336		0	0	81.3352	170.605	71.4162	-0.751239	0.702451		0	729.546	2162.49	9118.28	6698.3	2571.52	1900.08	0.960967	-0.984723		9185.64	4132.99	2031.76	1695.47	0.764489	-0.765345		15914.4	19840.9	12453.5	35051.3
279	26.3273	0	0	0	102.156	59.6478	261.441	0	0	0.551895	-0.387013		102.156	390.259	185.74	54.6772	127.254	-0.389392	-0.344888		102.156	69.5891	0	340.459	64.6185	-0.34354	0.236016		57.5186	0	258.185	55.6713	229.358	273.399	62.6302	0.0185657	0.0727653		45.73	90.4659	327.081	79.5304	-0.110336	0.0540264		54.6772	115.319	1008.6	2173.11
280	26.4766	90.0056	0	0	1004.95	558.549	149.193	0	402.22	0.0938223	-0.713426		1004.95	315.045	266.143	109.399	1023.29	0.709233	-0.0612686		1004.95	351.756	0	102.106	177.256	0.730438	-0.752939		0	0	0	0	0	0	0	#DIV/0!	#DIV/0!		0	0	0	0	#DIV/0!	#DIV/0!		2495.54	5216.59	2861.82	2792.19
282	26.7967	29555.8	31830	33510.3	29632	24618.7	39113.4	31702.7	26554.1	0.46316	0.0261079		29632	34858.9	43317.7	38036.6	41588.9	-0.708925	0.782936		29632	39794.9	23130.2	40106.5	54228.8	-0.67588	0.661402		27412.4	32508.5	38966.4	32297.1	53888.4	90889.6	30764.2	-0.0988032	0.215256		27249.7	39006.6	40989.1	23073.7	0.437724	-0.444774		33037	31267.1	42120.7	34850.8
284	26.8928	11284.5	11049.6	11299.9	0	0	62.8351	46.4212	40.4951	-0.179186	0.70589		0	47.5424	0	0	71.4685	0.136901	0.447941		0	71.1134	0	0	0	0.357042	-0.353553		9647.68	8509.91	6454.8	46.4013	196.627	195.258	131.826	-0.357318	0.406331		0	23.8619	0	50.2116	-0.768231	0.819095		68.6259	0	0	0
285	27.0386	198.849	125.275	270.435	867.41	760.248	1023.7	2013.32	1209.13	-0.113033	0.614388		867.41	468.693	493.062	1121.52	1345.87	0.593977	0.661446		867.41	434.704	423.192	369.139	1069.69	-0.135889	0.169793		182.941	1559.24	265.464	1229.14	2414.37	2923.03	459.553	0.284692	-0.182883		897.958	1251.99	844.642	1032.55	0.047035	0.0366223		2160.8	2316.5	6010.23	6901.24
286	27.284	0	0	0	0	0	0	171.203	0	0.15162	0.353553		0	0	0	0	0	#DIV/0!	#DIV/0!		0	0	0	0	0	#DIV/0!	#DIV/0!		0	0	0	0	156.57	2686.24	916.341	-0.554046	0.654775		0	771.758	4726.4	2555.6	-0.54573	0.495126		0	0	0	0
287	27.5152	85.5051	92.4648	94.4533	95.4476	125.275	91.4706	97.4361	90.4763	0.259813	-0.414812		95.4476	90.4763	136.212	69.5972	128.258	-0.407226	0.255533		95.4476	128.117	121.661	133.229	75.5627	0.177733	-0.223798		76.5569	114.338	177.97	209.71	373.173	306.876	118.315	0.495216	-0.432989		135.217	309.807	269.829	211.97	-0.0632904	0.0945402		194.809	231.659	553.027	757.759
288	27.5863	4445.48	5177.97	6547.71	6921.29	6164.67	9091.82	5671.75	9194.62	-0.490466	0.389627		6921.29	14830.4	12749.8	18790	25422.9	-0.054567	0.938274		6921.29	17368.8	14172.7	19832.1	14674.9	-0.619789	0.585538		4541.22	5020.85	6288.13	6160.77	10633.7	7290.16	4546.01	0.522999	-0.498087		1312.4	3494.67	4521.82	5648.69	-0.894066	0.897159		6720.11	5902.87	5564.92	5084.14
289	27.6396	0	53.6363	0	0	0	0	0	0	#DIV/0!	#DIV/0!		0	0	0	0	0	#DIV/0!	#DIV/0!		0	0	0	0	0	#DIV/0!	#DIV/0!		0	0	0	0	0	0	0	#DIV/0!	#DIV/0!		0	0	0	0	#DIV/0!	#DIV/0!		316.071	1041.06	1039.26	288.295
290	27.6681	546.276	514.528	561.662	403.881	574.11	564.072	410.679	469.356	0.0931246	-0.0630503		403.881	600.597	559.921	513.583	864.885	-0.0989083	0.771793		403.881	517.71	513.61	631.874	539.478	-0.79452	0.749772		405.816	989.126	422.64	212.764	452.94	489.43	350.071	-0.368481	0.431789		185.807	305.862	104.449	192.547	0.270692	-0.187305		424.505	442.018	547.397	317.702
292	28.6746	97.4667	60.29	0	1170.75	1209.97	1751.34	342.047	284.034	0.679404	-0.666286		1170.75	708.107	80.0572	1874.8	838.209	0.625017	0.120578		1170.75	963.797	262.452	324.863	0	0.917662	-0.94616		29.4124	31.7766	22.8411	0	0	63.5687	66.4151	-0.93056	0.964558		0	0	158.173	0	-0.0528303	-0.0118023		8490.26	16319	11984	7705.65
293	29.0552	299.439	255.121	803.22	498.933	324.2	381.573	153.5	745.459	-0.735157	0.231538		498.933	298.506	265.829	407.085	699.553	0.701246	0.461381		498.933	781.623	493.691	134.333	382.656	0.654366	-0.595745		481.397	2751.59	719.943	420.87	756.539	555.23	385.744	0.357218	-0.330419		514.719	1030.29	357.197	514.834	0.355593	-0.276468		563.379	425.654	666.198	568.572
294	29.0659	8444.93	8562.54	6032.77	9332.86	4806.87	7934.7	9399.94	6620.63	0.349695	-0.0676266		9332.86	5735.13	6797.25	5904.89	9075.99	0.644771	-0.0315175		9332.86	6029.03	7800.3	5812.78	6123.42	0.716616	-0.691706		7825.49	8110.01	8404.02	5710.75	6767.6	5950.33	6720.18	-0.448995	0.374962		4736.51	5882.65	7812.8	7045.75	-0.681079	0.650119		6814.84	6524.48	6421.08	6050.09
295	29.0659	41.4108	144.65	767.758	11348.7	11802.4	15040.2	8952.16	13539.5	-0.23161	0.104994		11348.7	10117.2	10967.6	12650.2	17653.2	0.330658	0.798965		11348.7	11055.6	11619.4	12900.8	8005.8	0.356137	-0.423155		630.068	3648.14	5974.78	10677	13917.2	13439.4	7329.51	0.531296	-0.449923		9508.05	9256.33	12802.1	11965.5	-0.713905	0.659191		10544	10674.3	9062.56	6040.82
296	29.1085	13596.6	14403.3	15131.8	1610.87	1721.71	1413.93	607.365	1363.12	0.042662	-0.58327		1610.87	850.307	0	1496.6	2756.55	0.767259	0.456572		1610.87	1118.33	1079.46	1640.74	2096.67	-0.5828	0.56061		11718.3	14301.7	16142.4	1553.45	1865.37	2202.03	1545.1	-0.0657076	0.177114		1514.44	44.7799	1786.24	1216.95	-0.204263	0.122444		1653.1	1768.26	0	1351.29
297	29.2828	1054	736.234	1301.89	8852.73	9629.47	12086.1	7359.67	10471.7	-0.152154	0.0866425		8852.73	8093.63	8779.02	10213.6	13764.3	0.299906	0.831328		8852.73	8587.04	9116.44	11181.9	6895.17	0.0523579	-0.136394		1079.1	2393.33	5196.27	8469.67	11211.7	11233.3	5667.58	0.487983	-0.400226		7730.7	7243.48	10291.4	9625.54	-0.703591	0.645186		8187.84	8148.8	6893.9	5042.01
[truncated: 9 more columns]
