# Supplementary material for: Experimental rice seed aging under elevated oxygen pressure: Methodology and mechanism
Source: Front Plant Sci. 2022 Dec 1;13:1050411. doi: 10.3389/fpls.2022.1050411 (PMC9751813; doi:10.3389/fpls.2022.1050411)
Supplement: Supplementary file 11 [file Table_1.xlsx]

## Sheet: Sheet1
Supplemental Table 1. List of seed lots and accessions used in this study.
WUR SeedDB_Nr.	IRRI Accession_Nr.	Variety_name	Variety_group	Crop_Year*	Source	GLIiS_DOI
4756	IRGC 117264	AZUCENA	Tropical japonica	2013DS	IRRI, Philippines	https://doi.org/10.18730/4WZFQ
4758	IRGC 117265	DOM SUFID	Aromatic	2013DS	IRRI, Philippines	https://doi.org/10.18730/1PG6J
4760	IRGC 117266	DULAR	Aus	2013DS	IRRI, Philippines	https://doi.org/10.18730/4WZGR
4762	IRGC 117267	FR 13 A	Aus	2013DS	IRRI, Philippines	https://doi.org/10.18730/4WZHS
4763	IRGC 117268	IR 64-21	Indica	2013DS	IRRI, Philippines	https://doi.org/10.18730/4WZJT
4764	IRGC 117269	LI JIANG XIN TUAN HEI GU	Temperate japonica	2013DS	IRRI, Philippines	https://doi.org/10.18730/4WZKV
4765	IRGC 117270	M202	Temperate japonica	2013DS	IRRI, Philippines	https://doi.org/10.18730/4WZMW
4767	IRGC 117271	MINGHUI 63	Indica	2013DS	IRRI, Philippines	https://doi.org/10.18730/4WZNX
4768	IRGC 117272	MOROBEREKAN	Tropical japonica	2013DS	IRRI, Philippines	https://doi.org/10.18730/4WZPY
4769	IRGC 117273	N 22	Aus	2013DS	IRRI, Philippines	https://doi.org/10.18730/4WZQZ
4770	IRGC 117274	NIPPONBARE	Temperate japonica	2013DS	IRRI, Philippines	https://doi.org/10.18730/4WZR*
4771	IRGC 117275	POKKALI	Indica	2013DS	IRRI, Philippines	https://doi.org/10.18730/4WZS~
4772	IRGC 117276	SADU CHO	Indica	2013DS	IRRI, Philippines	https://doi.org/10.18730/4WZT$
4773	IRGC 117277	SANHUANGZHAN No 2	Indica	2013DS	IRRI, Philippines	https://doi.org/10.18730/4WZV=
4774	IRGC 117278	SWARNA	Indica	2013DS	IRRI, Philippines	https://doi.org/10.18730/4WZWU
4775	IRGC 117279	TAINUNG 67	Temperate japonica	2013DS	IRRI, Philippines	https://doi.org/10.18730/4WZX0
4776	IRGC 117280	ZHENSHAN 97 B	Indica	2013DS	IRRI, Philippines	https://doi.org/10.18730/4WZY1
4777	IRGC 117281	ASWINA	Indica	2013DS	IRRI, Philippines	https://doi.org/10.18730/5CMYC
4778	IRGC 117282	CYPRESS	Tropical japonica	2013DS	IRRI, Philippines	https://doi.org/10.18730/5CMZD
4779	IRGC 117283	RAYADA	Aus	2013DS	IRRI, Philippines	https://doi.org/10.18730/5CN0E
4163	-	Thanu	Indica	2014WS	ZARS, Mandya, India
4256	-	Thanu	Indica	2015WS	ZARS, Mandya, India
4257	-	IR64	Indica	2014WS	ZARS, Mandya, India
4258	-	IR64	Indica	2015WS	ZARS, Mandya, India
4261	-	Raksha	Indica	2015WS	ZARS, Mandya, India
4262	-	PB 1509	Aromatic	2015WS	ICAR-IARI, India
4263	-	PB 2511	Aromatic	2015WS	ICAR-IARI, India
* Year and season of seed production [DS: Dry Season; WS: Wet Season]
