# Supplementary material for: Experimental rice seed aging under elevated oxygen pressure: Methodology and mechanism
Source: Front Plant Sci. 2022 Dec 1;13:1050411. doi: 10.3389/fpls.2022.1050411 (PMC9751813; doi:10.3389/fpls.2022.1050411)
Supplement: Supplementary file 13 [file Table_3.xlsx]

## Sheet: 3A_Total Maximum Germination
Supplemental Table 3A. Descriptive statistics for total seed germination (GMAX, %) of all the accessions stored under EPPO aging and control treatment conditions for different storage durations in experiment 1.
Storage Durations (S)	Aging Treatments (T)	Rice Accessions (A)
		IRGC 117264	IRGC 117265	IRGC 117266	IRGC 117267	IRGC 117268	IRGC 117269	IRGC 117270	IRGC 117271	IRGC 117272	IRGC 117273	IRGC 117274	IRGC 117275	IRGC 117276	IRGC 117277	IRGC 117278	IRGC 117279	IRGC 117280	IRGC 117281	IRGC 117282	IRGC 117283	Maximum	Minimum	Mean±SD
0DAS	Initial Germ.	99±1	96±1	87±4	49±6	94±3	93±2	93±1	100±0	91±2	93±1	75±2	95±1	97±0	97±1	94±2	87±4	97±0	94±4	90±7	70±5	100	49	90 ± 12
1DAS	Ambient	99 ± 1	96 ± 1	87 ± 4	49 ± 6	94 ± 3	93 ± 2	93 ± 1	100 ± 0	91 ± 2	93 ± 1	75 ± 2	95 ± 1	97 ± 0	97 ± 1	94 ± 2	87 ± 4	97 ± 0	93 ± 5	90 ± 7	70 ± 5	100	49	90 ± 12
	EEPN	97 ± 3	94 ± 2	84 ± 6	68 ± 1	93 ± 4	85 ± 0	96 ± 1	92 ± 2	97 ± 0	91 ± 1	77 ± 6	94 ± 3	100 ± 0	94 ± 0	95 ± 5	89 ± 3	97 ± 3	95 ± 2	93 ± 3	61 ± 1	100	61	90 ± 10
	EPPO	94 ± 3	95 ± 1	91 ± 1	80 ± 0	91 ± 1	91 ± 0	84 ± 4	94 ± 6	93 ± 3	87 ± 2	74 ± 11	100 ± 0	96 ± 1	98 ± 2	91 ± 3	89 ± 2	97 ± 3	98 ± 0	93 ± 5	76 ± 2	100	74	91 ± 8
	ΔEPPO	97 ± 0	97 ± 1	95 ± 5	80 ± 0	95 ± 4	99 ± 1	84 ± 4	99 ± 1	93 ± 3	90 ± 1	77 ± 14	100 ± 0	96 ± 1	100 ± 0	92 ± 5	89 ± 2	99 ± 1	98 ± 0	93 ± 6	85 ± 8	100	77	93 ± 8
14DAS	Ambient	99 ± 1	100 ± 0	96 ± 2	94 ± 3	94 ± 0	93 ± 8	92 ± 3	99 ± 1	93 ± 3	99 ± 1	80 ± 2	98 ± 2	100 ± 0	98 ± 2	95 ± 0	97 ± 3	96 ± 4	98 ± 1	94 ± 3	98 ± 0	100	80	96 ± 5
	EEPN	96 ± 1	100 ± 0	92 ± 5	99 ± 1	93 ± 2	91 ± 2	89 ± 2	95 ± 0	94 ± 3	83 ± 0	75 ± 13	100 ± 0	96 ± 1	97 ± 3	98 ± 0	90 ± 2	94 ± 0	99 ± 1	89 ± 1	98 ± 2	100	75	93 ± 7
	EPPO	55 ± 2	91 ± 4	69 ± 14	98 ± 2	76 ± 1	56 ± 2	64 ± 1	68 ± 3	82 ± 4	60 ± 3	36 ± 4	82 ± 1	77 ± 3	69 ± 3	69 ± 4	55 ± 2	70 ± 4	88 ± 7	61 ± 0	94 ± 3	98	36	71 ± 16
	ΔEPPO	58 ± 2	91 ± 4	74 ± 9	98 ± 2	77 ± 0	62 ± 4	66 ± 1	72 ± 5	82 ± 4	76 ± 2	46 ± 6	82 ± 1	81 ± 2	70 ± 2	69 ± 4	62 ± 2	73 ± 7	88 ± 7	66 ± 3	96 ± 5	98	46	74 ± 14
28DAS	Ambient	100 ± 0	100 ± 0	98 ± 2	96 ± 1	97 ± 3	97 ± 1	95 ± 1	99 ± 1	97 ± 3	98 ± 0	74 ± 6	99 ± 1	99 ± 1	98 ± 0	99 ± 1	96 ± 1	96 ± 1	99 ± 1	93 ± 0	99 ± 1	100	74	96 ± 6
	EEPN	94 ± 6	96 ± 0	96 ± 4	99 ± 1	95 ± 0	90 ± 2	92 ± 6	92 ± 1	94 ± 1	90 ± 3	77 ± 8	100 ± 0	97 ± 1	96 ± 2	93 ± 1	94 ± 0	99 ± 1	100 ± 0	92 ± 3	70 ± 27	100	70	93 ± 10
	EPPO	26 ± 2	44 ± 1	34 ± 7	64 ± 10	43 ± 1	27 ± 1	5 ± 1	20 ± 1	46 ± 6	26 ± 3	7 ± 7	41 ± 6	21 ± 9	48 ± 2	44 ± 1	4 ± 1	10 ± 4	45 ± 2	3 ± 3	65 ± 1	65	3	31 ± 20
	ΔEPPO	32 ± 8	49 ± 1	38 ± 3	64 ± 10	45 ± 1	34 ± 3	9 ± 5	27 ± 3	49 ± 4	33 ± 1	12 ± 1	41 ± 6	23 ± 8	50 ± 0	50 ± 1	12 ± 1	10 ± 4	45 ± 2	5 ± 1	66 ± 1	66	5	35 ± 19
42DAS	Ambient	100 ± 0	100 ± 0	94 ± 4	100 ± 0	99 ± 1	83 ± 5	98 ± 2	98 ± 0	96 ± 1	99 ± 1	68 ± 6	95 ± 1	97 ± 3	99 ± 1	98 ± 0	97 ± 0	99 ± 1	99 ± 1	95 ± 0	99 ± 1	100	68	96 ± 8
	EEPN	92 ± 1	97 ± 3	90 ± 0	98 ± 3	93 ± 1	63 ± 4	90 ± 1	93 ± 0	94 ± 1	84 ± 1	52 ± 5	96 ± 1	94 ± 1	95 ± 1	95 ± 0	87 ± 0	95 ± 2	96 ± 4	89 ± 2	99 ± 1	99	52	90 ± 12
	EPPO	0 ± 0	0 ± 0	0 ± 0	5 ± 1	0 ± 0	0 ± 0	0 ± 0	0 ± 0	3 ± 0	0 ± 0	0 ± 0	3 ± 3	0 ± 0	8 ± 2	2 ± 2	0 ± 0	0 ± 0	2 ± 2	0 ± 0	12 ± 7	12	0	2 ± 4
	ΔEPPO	8 ± 1	3 ± 3	4 ± 4	7 ± 4	6 ± 0	20 ± 8	8 ± 3	4 ± 0	4 ± 2	16 ± 0	3 ± 3	3 ± 3	4 ± 4	12 ± 2	4 ± 2	9 ± 1	4 ± 3	6 ± 2	6 ± 2	13 ± 6	20	3	7 ± 6
56DAS	Ambient	92 ± 4	100 ± 0	97 ± 1	98 ± 2	91 ± 4	50 ± 3	86 ± 1	91 ± 3	95 ± 1	99 ± 1	42 ± 4	97 ± 3	100 ± 0	92 ± 2	91 ± 2	84 ± 8	99 ± 1	96 ± 1	95 ± 0	98 ± 3	100	42	90 ± 16
	EEPN	91 ± 1	94 ± 2	94 ± 1	98 ± 2	93 ± 2	26 ± 3	69 ± 3	87 ± 2	91 ± 3	74 ± 0	24 ± 5	94 ± 3	91 ± 1	91 ± 1	95 ± 1	78 ± 1	94 ± 1	96 ± 1	84 ± 2	96 ± 1	98	24	83 ± 21
	EPPO	0 ± 0	0 ± 0	0 ± 0	0 ± 0	0 ± 0	0 ± 0	0 ± 0	0 ± 0	0 ± 0	1 ± 1	0 ± 0	2 ± 2	0 ± 0	0 ± 0	0 ± 0	0 ± 0	0 ± 0	0 ± 0	0 ± 0	0 ± 0	2	0	0 ± 1
	ΔEPPO	2 ± 2	4 ± 4	3 ± 2	0 ± 0	2 ± 2	12 ± 12	6 ± 6	1 ± 1	5 ± 5	13 ± 11	0 ± 0	1 ± 1	4 ± 4	2 ± 2	0 ± 0	0 ± 0	3 ± 3	1 ± 1	4 ± 4	2 ± 1	13	0	3 ± 6
GMAX-Total Seed germination on 14th day in percentage; DAS-Days After Storage; EPPN-Elevated Partial Pressure of Nitrogen; EPPO-Elevated Partial Presuure of Oxygen; SEm-Standard error of mean; SD-Standard Deviation; A-Rice Accessions; T-aging Treatment; S-Storage duration.
Note: The data is the average value of two independent germination test.
	IRGC 117264						IRGC 117265						IRGC 117266						IRGC 117267
	Storage Duration (d)	Ambient	EPPN	EPPO	ΔEPPO		Storage Duration (d)	Ambient	EPPN	EPPO	ΔEPPO		Storage Duration (d)	Ambient	EPPN	EPPO	ΔEPPO		Storage Duration (d)	Ambient	EPPN	EPPO	ΔEPPO
	0	99±1					0	96±1					0	87±4					0	49±6
	1	99 ± 1	97 ± 3	94 ± 3	97 ± 0		1	96 ± 1	94 ± 2	95 ± 1	97 ± 1		1	87 ± 4	84 ± 6	91 ± 1	95 ± 5		1	49 ± 6	68 ± 1	80 ± 0	80 ± 0
	14	99 ± 1	96 ± 1	55 ± 2	58 ± 2		14	100 ± 0	100 ± 0	91 ± 4	91 ± 4		14	96 ± 2	92 ± 5	69 ± 14	74 ± 9		14	94 ± 3	99 ± 1	98 ± 2	98 ± 2
	28	100 ± 0	94 ± 6	26 ± 2	32 ± 8		28	100 ± 0	96 ± 0	44 ± 1	49 ± 1		28	98 ± 2	96 ± 4	34 ± 7	38 ± 3		28	96 ± 1	99 ± 1	64 ± 10	64 ± 10
	42	100 ± 0	92 ± 1	0 ± 0	8 ± 1		42	100 ± 0	97 ± 3	0 ± 0	3 ± 3		42	94 ± 4	90 ± 0	0 ± 0	4 ± 4		42	100 ± 0	98 ± 3	5 ± 1	7 ± 4
	56	92 ± 4	91 ± 1	0 ± 0	2 ± 2		56	100 ± 0	94 ± 2	0 ± 0	4 ± 4		56	97 ± 1	94 ± 1	0 ± 0	3 ± 2		56	98 ± 2	98 ± 2	0 ± 0	0 ± 0
	IRGC 117268						IRGC 117269						IRGC 117270						IRGC 117271
	Storage Duration (d)	Ambient	EPPN	EPPO	ΔEPPO		Storage Duration (d)	Ambient	EPPN	EPPO	ΔEPPO		Storage Duration (d)	Ambient	EPPN	EPPO	ΔEPPO		Storage Duration (d)	Ambient	EPPN	EPPO	ΔEPPO
	0	94±3					0	93±2					0	93±1					0	100±0
	1	94 ± 3	93 ± 4	91 ± 1	95 ± 4		1	93 ± 2	85 ± 0	91 ± 0	99 ± 1		1	93 ± 1	96 ± 1	84 ± 4	84 ± 4		1	100 ± 0	92 ± 2	94 ± 6	99 ± 1
	14	94 ± 0	93 ± 2	76 ± 1	77 ± 0		14	93 ± 8	91 ± 2	56 ± 2	62 ± 4		14	92 ± 3	89 ± 2	64 ± 1	66 ± 1		14	99 ± 1	95 ± 0	68 ± 3	72 ± 5
	28	97 ± 3	95 ± 0	43 ± 1	45 ± 1		28	97 ± 1	90 ± 2	27 ± 1	34 ± 3		28	95 ± 1	92 ± 6	5 ± 1	9 ± 5		28	99 ± 1	92 ± 1	20 ± 1	27 ± 3
	42	99 ± 1	93 ± 1	0 ± 0	6 ± 0		42	83 ± 5	63 ± 4	0 ± 0	20 ± 8		42	98 ± 2	90 ± 1	0 ± 0	8 ± 3		42	98 ± 0	93 ± 0	0 ± 0	4 ± 0
	56	91 ± 4	93 ± 2	0 ± 0	2 ± 2		56	50 ± 3	26 ± 3	0 ± 0	12 ± 12		56	86 ± 1	69 ± 3	0 ± 0	6 ± 6		56	91 ± 3	87 ± 2	0 ± 0	1 ± 1
	IRGC 117272						IRGC 117273						IRGC 117274						IRGC 117275
	Storage Duration (d)	Ambient	EPPN	EPPO	ΔEPPO		Storage Duration (d)	Ambient	EPPN	EPPO	ΔEPPO		Storage Duration (d)	Ambient	EPPN	EPPO	ΔEPPO		Storage Duration (d)	Ambient	EPPN	EPPO	ΔEPPO
	0	91±2					0	93±1					0	75±2					0	95±1
	1	91 ± 2	97 ± 0	93 ± 3	93 ± 3		1	93 ± 1	91 ± 1	87 ± 2	90 ± 1		1	75 ± 2	77 ± 6	74 ± 11	77 ± 14		1	95 ± 1	94 ± 3	100 ± 0	100 ± 0
	14	93 ± 3	94 ± 3	82 ± 4	82 ± 4		14	99 ± 1	83 ± 0	60 ± 3	76 ± 2		14	80 ± 2	75 ± 13	36 ± 4	46 ± 6		14	98 ± 2	100 ± 0	82 ± 1	82 ± 1
	28	97 ± 3	94 ± 1	46 ± 6	49 ± 4		28	98 ± 0	90 ± 3	26 ± 3	33 ± 1		28	74 ± 6	77 ± 8	7 ± 7	12 ± 1		28	99 ± 1	100 ± 0	41 ± 6	41 ± 6
	42	96 ± 1	94 ± 1	3 ± 0	4 ± 2		42	99 ± 1	84 ± 1	0 ± 0	16 ± 0		42	68 ± 6	52 ± 5	0 ± 0	3 ± 3		42	95 ± 1	96 ± 1	3 ± 3	3 ± 3
	56	95 ± 1	91 ± 3	0 ± 0	5 ± 5		56	99 ± 1	74 ± 0	1 ± 1	13 ± 11		56	42 ± 4	24 ± 5	0 ± 0	0 ± 0		56	97 ± 3	94 ± 3	2 ± 2	1 ± 1
	IRGC 117276						IRGC 117277						IRGC 117278						IRGC 117279
	Storage Duration (d)	Ambient	EPPN	EPPO	ΔEPPO		Storage Duration (d)	Ambient	EPPN	EPPO	ΔEPPO		Storage Duration (d)	Ambient	EPPN	EPPO	ΔEPPO		Storage Duration (d)	Ambient	EPPN	EPPO	ΔEPPO
	0	97±0					0	97±1					0	94±2					0	87±4
	1	97 ± 0	100 ± 0	96 ± 1	96 ± 1		1	97 ± 1	94 ± 0	98 ± 2	100 ± 0		1	94 ± 2	95 ± 5	91 ± 3	92 ± 5		1	87 ± 4	89 ± 3	89 ± 2	89 ± 2
	14	100 ± 0	96 ± 1	77 ± 3	81 ± 2		14	98 ± 2	97 ± 3	69 ± 3	70 ± 2		14	95 ± 0	98 ± 0	69 ± 4	69 ± 4		14	97 ± 3	90 ± 2	55 ± 2	62 ± 2
	28	99 ± 1	97 ± 1	21 ± 9	23 ± 8		28	98 ± 0	96 ± 2	48 ± 2	50 ± 0		28	99 ± 1	93 ± 1	44 ± 1	50 ± 1		28	96 ± 1	94 ± 0	4 ± 1	12 ± 1
	42	97 ± 3	94 ± 1	0 ± 0	4 ± 4		42	99 ± 1	95 ± 1	8 ± 2	12 ± 2		42	98 ± 0	95 ± 0	2 ± 2	4 ± 2		42	97 ± 0	87 ± 0	0 ± 0	9 ± 1
	56	100 ± 0	91 ± 1	0 ± 0	4 ± 4		56	92 ± 2	91 ± 1	0 ± 0	2 ± 2		56	91 ± 2	95 ± 1	0 ± 0	0 ± 0		56	84 ± 8	78 ± 1	0 ± 0	0 ± 0
	IRGC 117280						IRGC 117281						IRGC 117282						IRGC 117283
	Storage Duration (d)	Ambient	EPPN	EPPO	ΔEPPO		Storage Duration (d)	Ambient	EPPN	EPPO	ΔEPPO		Storage Duration (d)	Ambient	EPPN	EPPO	ΔEPPO		Storage Duration (d)	Ambient	EPPN	EPPO	ΔEPPO
	0	97±0					0	94±4					0	90±7					0	70±5
	1	97 ± 0	97 ± 3	97 ± 3	99 ± 1		1	93 ± 5	95 ± 2	98 ± 0	98 ± 0		1	90 ± 7	93 ± 3	93 ± 5	93 ± 6		1	70 ± 5	61 ± 1	76 ± 2	85 ± 8
	14	96 ± 4	94 ± 0	70 ± 4	73 ± 7		14	98 ± 1	99 ± 1	88 ± 7	88 ± 7		14	94 ± 3	89 ± 1	61 ± 0	66 ± 3		14	98 ± 0	98 ± 2	94 ± 3	96 ± 5
	28	96 ± 1	99 ± 1	10 ± 4	10 ± 4		28	99 ± 1	100 ± 0	45 ± 2	45 ± 2		28	93 ± 0	92 ± 3	3 ± 3	5 ± 1		28	99 ± 1	70 ± 27	65 ± 1	66 ± 1
	42	99 ± 1	95 ± 2	0 ± 0	4 ± 3		42	99 ± 1	96 ± 4	2 ± 2	6 ± 2		42	95 ± 0	89 ± 2	0 ± 0	6 ± 2		42	99 ± 1	99 ± 1	12 ± 7	13 ± 6
	56	99 ± 1	94 ± 1	0 ± 0	3 ± 3		56	96 ± 1	96 ± 1	0 ± 0	1 ± 1		56	95 ± 0	84 ± 2	0 ± 0	4 ± 4		56	98 ± 3	96 ± 1	0 ± 0	2 ± 1

## Sheet: 3B_Total Normal Seedlings
Supplemental Table 3B. Descriptive statistics for total normal seedlings (TNS, %) of all the accessions stored under EPPO aging and control treatment conditions for different storage durations in experiment 1.
Storage Durations (S)	Aging Treatments (T)	Rice Accessions (A)
		IRGC 117264	IRGC 117265	IRGC 117266	IRGC 117267	IRGC 117268	IRGC 117269	IRGC 117270	IRGC 117271	IRGC 117272	IRGC 117273	IRGC 117274	IRGC 117275	IRGC 117276	IRGC 117277	IRGC 117278	IRGC 117279	IRGC 117280	IRGC 117281	IRGC 117282	IRGC 117283	Maximum	Minimum	Mean±SD
0DAS	Initial Value	99±1	96±1	87±4	49±6	94±3	93±2	93±1	100±0	91±2	93±1	75±2	95±1	97±0	97±1	94±2	87±4	97±0	94±4	90±7	70±5	100	49	90 ± 12
1DAS	Ambient	99 ± 1	96 ± 1	87 ± 4	49 ± 6	94 ± 3	93 ± 2	93 ± 1	100 ± 0	91 ± 2	93 ± 1	75 ± 2	95 ± 1	97 ± 0	97 ± 1	94 ± 2	87 ± 4	97 ± 0	93 ± 5	90 ± 7	70 ± 5	100	49	90 ± 12
	EEPN	97 ± 3	94 ± 2	84 ± 6	68 ± 1	93 ± 4	85 ± 0	96 ± 1	92 ± 2	97 ± 0	91 ± 1	77 ± 6	94 ± 3	100 ± 0	94 ± 0	95 ± 5	89 ± 3	97 ± 3	95 ± 2	93 ± 3	61 ± 1	100	61	90 ± 10
	EPPO	94 ± 3	95 ± 1	91 ± 1	80 ± 0	91 ± 1	91 ± 0	84 ± 4	94 ± 6	93 ± 3	87 ± 2	74 ± 11	100 ± 0	96 ± 1	98 ± 2	91 ± 3	89 ± 2	97 ± 3	98 ± 0	93 ± 5	76 ± 2	100	74	91 ± 8
	ΔEPPO	97 ± 0	97 ± 1	95 ± 5	80 ± 0	95 ± 4	99 ± 1	84 ± 4	99 ± 1	93 ± 3	90 ± 1	77 ± 14	100 ± 0	96 ± 1	100 ± 0	92 ± 5	89 ± 2	99 ± 1	98 ± 0	93 ± 6	85 ± 8	100	77	93 ± 8
14DAS	Ambient	99 ± 1	100 ± 0	96 ± 2	94 ± 3	94 ± 0	93 ± 8	92 ± 3	99 ± 1	93 ± 3	99 ± 1	80 ± 2	98 ± 2	100 ± 0	98 ± 2	95 ± 0	97 ± 3	96 ± 4	98 ± 1	94 ± 3	98 ± 0	100	80	96 ± 5
	EEPN	96 ± 1	100 ± 0	92 ± 5	99 ± 1	93 ± 2	91 ± 2	89 ± 2	95 ± 0	94 ± 3	83 ± 0	75 ± 13	100 ± 0	96 ± 1	97 ± 3	98 ± 0	90 ± 2	94 ± 0	99 ± 1	89 ± 1	98 ± 2	100	75	93 ± 7
	EPPO	55 ± 2	91 ± 4	69 ± 14	98 ± 2	76 ± 1	56 ± 2	64 ± 1	68 ± 3	82 ± 4	60 ± 3	36 ± 4	82 ± 1	77 ± 3	69 ± 3	69 ± 4	55 ± 2	70 ± 4	88 ± 7	61 ± 0	94 ± 3	98	36	71 ± 16
	ΔEPPO	58 ± 2	91 ± 4	74 ± 9	98 ± 2	77 ± 0	62 ± 4	66 ± 1	72 ± 5	82 ± 4	76 ± 2	46 ± 6	82 ± 1	81 ± 2	70 ± 2	69 ± 4	62 ± 2	73 ± 7	88 ± 7	66 ± 3	96 ± 5	98	46	74 ± 14
28DAS	Ambient	100 ± 0	100 ± 0	98 ± 2	96 ± 1	97 ± 3	97 ± 1	95 ± 1	99 ± 1	97 ± 3	98 ± 0	74 ± 6	99 ± 1	99 ± 1	98 ± 0	99 ± 1	96 ± 1	96 ± 1	99 ± 1	93 ± 0	99 ± 1	100	74	96 ± 6
	EEPN	94 ± 6	96 ± 0	96 ± 4	99 ± 1	95 ± 0	90 ± 2	92 ± 6	92 ± 1	94 ± 1	90 ± 3	77 ± 8	100 ± 0	97 ± 1	96 ± 2	93 ± 1	94 ± 0	99 ± 1	100 ± 0	92 ± 3	70 ± 27	100	70	93 ± 10
	EPPO	26 ± 2	44 ± 1	34 ± 7	64 ± 10	43 ± 1	27 ± 1	5 ± 1	20 ± 1	46 ± 6	26 ± 3	7 ± 7	41 ± 6	21 ± 9	48 ± 2	44 ± 1	4 ± 1	10 ± 4	45 ± 2	3 ± 3	65 ± 1	65	3	31 ± 20
	ΔEPPO	32 ± 8	49 ± 1	38 ± 3	64 ± 10	45 ± 1	34 ± 3	9 ± 5	27 ± 3	49 ± 4	33 ± 1	12 ± 1	41 ± 6	23 ± 8	50 ± 0	50 ± 1	12 ± 1	10 ± 4	45 ± 2	5 ± 1	66 ± 1	66	5	35 ± 19
42DAS	Ambient	100 ± 0	100 ± 0	94 ± 4	100 ± 0	99 ± 1	83 ± 5	98 ± 2	98 ± 0	96 ± 1	99 ± 1	68 ± 6	95 ± 1	97 ± 3	99 ± 1	98 ± 0	97 ± 0	99 ± 1	99 ± 1	95 ± 0	99 ± 1	100	68	96 ± 8
	EEPN	92 ± 1	97 ± 3	90 ± 0	98 ± 3	93 ± 1	63 ± 4	90 ± 1	93 ± 0	94 ± 1	84 ± 1	52 ± 5	96 ± 1	94 ± 1	95 ± 1	95 ± 0	87 ± 0	95 ± 2	96 ± 4	89 ± 2	99 ± 1	99	52	90 ± 12
	EPPO	0 ± 0	0 ± 0	0 ± 0	5 ± 1	0 ± 0	0 ± 0	0 ± 0	0 ± 0	3 ± 0	0 ± 0	0 ± 0	3 ± 3	0 ± 0	8 ± 2	2 ± 2	0 ± 0	0 ± 0	2 ± 2	0 ± 0	12 ± 7	12	0	2 ± 4
	ΔEPPO	8 ± 1	3 ± 3	4 ± 4	7 ± 4	6 ± 0	20 ± 8	8 ± 3	4 ± 0	4 ± 2	16 ± 0	3 ± 3	3 ± 3	4 ± 4	12 ± 2	4 ± 2	9 ± 1	4 ± 3	6 ± 2	6 ± 2	13 ± 6	20	3	7 ± 6
56DAS	Ambient	92 ± 4	100 ± 0	97 ± 1	98 ± 2	91 ± 4	50 ± 3	86 ± 1	91 ± 3	95 ± 1	99 ± 1	42 ± 4	97 ± 3	100 ± 0	92 ± 2	91 ± 2	84 ± 8	99 ± 1	96 ± 1	95 ± 0	98 ± 3	100	42	90 ± 16
	EEPN	91 ± 1	94 ± 2	94 ± 1	98 ± 2	93 ± 2	26 ± 3	69 ± 3	87 ± 2	91 ± 3	74 ± 0	24 ± 5	94 ± 3	91 ± 1	91 ± 1	95 ± 1	78 ± 1	94 ± 1	96 ± 1	84 ± 2	96 ± 1	98	24	83 ± 21
	EPPO	0 ± 0	0 ± 0	0 ± 0	0 ± 0	0 ± 0	0 ± 0	0 ± 0	0 ± 0	0 ± 0	1 ± 1	0 ± 0	2 ± 2	0 ± 0	0 ± 0	0 ± 0	0 ± 0	0 ± 0	0 ± 0	0 ± 0	0 ± 0	2	0	0 ± 1
	ΔEPPO	2 ± 2	4 ± 4	3 ± 2	0 ± 0	2 ± 2	12 ± 12	6 ± 6	1 ± 1	5 ± 5	13 ± 11	0 ± 0	1 ± 1	4 ± 4	2 ± 2	0 ± 0	0 ± 0	3 ± 3	1 ± 1	4 ± 4	2 ± 1	13	0	3 ± 6
TNS-Total Normal Seedlings on 14th day in percentage; DAS-Days After Storage; EPPN-Elevated Partial Pressure of Nitrogen; EPPO-Elevated Partial Presuure of Oxygen; SEm-Standard error of mean; SD-Standard Deviation; A-Rice Accessions; T-aging Treatment; S-Storage duration.
Note: The data is the average value of two independent germination test.
	IRGC 117264						IRGC 117265						IRGC 117266						IRGC 117267
	Storage Duration (d)	Ambient	EPPN	EPPO	ΔEPPO		Storage Duration (d)	Ambient	EPPN	EPPO	ΔEPPO		Storage Duration (d)	Ambient	EPPN	EPPO	ΔEPPO		Storage Duration (d)	Ambient	EPPN	EPPO	ΔEPPO
	0	99±1					0	96±1					0	87±4					0	49±6
	1	99 ± 1	97 ± 3	94 ± 3	97 ± 0		1	96 ± 1	94 ± 2	95 ± 1	97 ± 1		1	87 ± 4	84 ± 6	91 ± 1	95 ± 5		1	49 ± 6	68 ± 1	80 ± 0	80 ± 0
	14	99 ± 1	96 ± 1	55 ± 2	58 ± 2		14	100 ± 0	100 ± 0	91 ± 4	91 ± 4		14	96 ± 2	92 ± 5	69 ± 14	74 ± 9		14	94 ± 3	99 ± 1	98 ± 2	98 ± 2
	28	100 ± 0	94 ± 6	26 ± 2	32 ± 8		28	100 ± 0	96 ± 0	44 ± 1	49 ± 1		28	98 ± 2	96 ± 4	34 ± 7	38 ± 3		28	96 ± 1	99 ± 1	64 ± 10	64 ± 10
	42	100 ± 0	92 ± 1	0 ± 0	8 ± 1		42	100 ± 0	97 ± 3	0 ± 0	3 ± 3		42	94 ± 4	90 ± 0	0 ± 0	4 ± 4		42	100 ± 0	98 ± 3	5 ± 1	7 ± 4
	56	92 ± 4	91 ± 1	0 ± 0	2 ± 2		56	100 ± 0	94 ± 2	0 ± 0	4 ± 4		56	97 ± 1	94 ± 1	0 ± 0	3 ± 2		56	98 ± 2	98 ± 2	0 ± 0	0 ± 0
	IRGC 117268						IRGC 117269						IRGC 117270						IRGC 117271
	Storage Duration (d)	Ambient	EPPN	EPPO	ΔEPPO		Storage Duration (d)	Ambient	EPPN	EPPO	ΔEPPO		Storage Duration (d)	Ambient	EPPN	EPPO	ΔEPPO		Storage Duration (d)	Ambient	EPPN	EPPO	ΔEPPO
	0	94±3					0	93±2					0	93±1					0	100±0
	1	94 ± 3	93 ± 4	91 ± 1	95 ± 4		1	93 ± 2	85 ± 0	91 ± 0	99 ± 1		1	93 ± 1	96 ± 1	84 ± 4	84 ± 4		1	100 ± 0	92 ± 2	94 ± 6	99 ± 1
	14	94 ± 0	93 ± 2	76 ± 1	77 ± 0		14	93 ± 8	91 ± 2	56 ± 2	62 ± 4		14	92 ± 3	89 ± 2	64 ± 1	66 ± 1		14	99 ± 1	95 ± 0	68 ± 3	72 ± 5
	28	97 ± 3	95 ± 0	43 ± 1	45 ± 1		28	97 ± 1	90 ± 2	27 ± 1	34 ± 3		28	95 ± 1	92 ± 6	5 ± 1	9 ± 5		28	99 ± 1	92 ± 1	20 ± 1	27 ± 3
	42	99 ± 1	93 ± 1	0 ± 0	6 ± 0		42	83 ± 5	63 ± 4	0 ± 0	20 ± 8		42	98 ± 2	90 ± 1	0 ± 0	8 ± 3		42	98 ± 0	93 ± 0	0 ± 0	4 ± 0
	56	91 ± 4	93 ± 2	0 ± 0	2 ± 2		56	50 ± 3	26 ± 3	0 ± 0	12 ± 12		56	86 ± 1	69 ± 3	0 ± 0	6 ± 6		56	91 ± 3	87 ± 2	0 ± 0	1 ± 1
	IRGC 117272						IRGC 117273						IRGC 117274						IRGC 117275
	Storage Duration (d)	Ambient	EPPN	EPPO	ΔEPPO		Storage Duration (d)	Ambient	EPPN	EPPO	ΔEPPO		Storage Duration (d)	Ambient	EPPN	EPPO	ΔEPPO		Storage Duration (d)	Ambient	EPPN	EPPO	ΔEPPO
	0	91±2					0	93±1					0	75±2					0	95±1
	1	91 ± 2	97 ± 0	93 ± 3	93 ± 3		1	93 ± 1	91 ± 1	87 ± 2	90 ± 1		1	75 ± 2	77 ± 6	74 ± 11	77 ± 14		1	95 ± 1	94 ± 3	100 ± 0	100 ± 0
	14	93 ± 3	94 ± 3	82 ± 4	82 ± 4		14	99 ± 1	83 ± 0	60 ± 3	76 ± 2		14	80 ± 2	75 ± 13	36 ± 4	46 ± 6		14	98 ± 2	100 ± 0	82 ± 1	82 ± 1
	28	97 ± 3	94 ± 1	46 ± 6	49 ± 4		28	98 ± 0	90 ± 3	26 ± 3	33 ± 1		28	74 ± 6	77 ± 8	7 ± 7	12 ± 1		28	99 ± 1	100 ± 0	41 ± 6	41 ± 6
	42	96 ± 1	94 ± 1	3 ± 0	4 ± 2		42	99 ± 1	84 ± 1	0 ± 0	16 ± 0		42	68 ± 6	52 ± 5	0 ± 0	3 ± 3		42	95 ± 1	96 ± 1	3 ± 3	3 ± 3
	56	95 ± 1	91 ± 3	0 ± 0	5 ± 5		56	99 ± 1	74 ± 0	1 ± 1	13 ± 11		56	42 ± 4	24 ± 5	0 ± 0	0 ± 0		56	97 ± 3	94 ± 3	2 ± 2	1 ± 1
	IRGC 117276						IRGC 117277						IRGC 117278						IRGC 117279
	Storage Duration (d)	Ambient	EPPN	EPPO	ΔEPPO		Storage Duration (d)	Ambient	EPPN	EPPO	ΔEPPO		Storage Duration (d)	Ambient	EPPN	EPPO	ΔEPPO		Storage Duration (d)	Ambient	EPPN	EPPO	ΔEPPO
	0	97±0					0	97±1					0	94±2					0	87±4
	1	97 ± 0	100 ± 0	96 ± 1	96 ± 1		1	97 ± 1	94 ± 0	98 ± 2	100 ± 0		1	94 ± 2	95 ± 5	91 ± 3	92 ± 5		1	87 ± 4	89 ± 3	89 ± 2	89 ± 2
	14	100 ± 0	96 ± 1	77 ± 3	81 ± 2		14	98 ± 2	97 ± 3	69 ± 3	70 ± 2		14	95 ± 0	98 ± 0	69 ± 4	69 ± 4		14	97 ± 3	90 ± 2	55 ± 2	62 ± 2
	28	99 ± 1	97 ± 1	21 ± 9	23 ± 8		28	98 ± 0	96 ± 2	48 ± 2	50 ± 0		28	99 ± 1	93 ± 1	44 ± 1	50 ± 1		28	96 ± 1	94 ± 0	4 ± 1	12 ± 1
	42	97 ± 3	94 ± 1	0 ± 0	4 ± 4		42	99 ± 1	95 ± 1	8 ± 2	12 ± 2		42	98 ± 0	95 ± 0	2 ± 2	4 ± 2		42	97 ± 0	87 ± 0	0 ± 0	9 ± 1
	56	100 ± 0	91 ± 1	0 ± 0	4 ± 4		56	92 ± 2	91 ± 1	0 ± 0	2 ± 2		56	91 ± 2	95 ± 1	0 ± 0	0 ± 0		56	84 ± 8	78 ± 1	0 ± 0	0 ± 0
	IRGC 117280						IRGC 117281						IRGC 117282						IRGC 117283
	Storage Duration (d)	Ambient	EPPN	EPPO	ΔEPPO		Storage Duration (d)	Ambient	EPPN	EPPO	ΔEPPO		Storage Duration (d)	Ambient	EPPN	EPPO	ΔEPPO		Storage Duration (d)	Ambient	EPPN	EPPO	ΔEPPO
	0	97±0					0	94±4					0	90±7					0	70±5
	1	97 ± 0	97 ± 3	97 ± 3	99 ± 1		1	93 ± 5	95 ± 2	98 ± 0	98 ± 0		1	90 ± 7	93 ± 3	93 ± 5	93 ± 6		1	70 ± 5	61 ± 1	76 ± 2	85 ± 8
	14	96 ± 4	94 ± 0	70 ± 4	73 ± 7		14	98 ± 1	99 ± 1	88 ± 7	88 ± 7		14	94 ± 3	89 ± 1	61 ± 0	66 ± 3		14	98 ± 0	98 ± 2	94 ± 3	96 ± 5
	28	96 ± 1	99 ± 1	10 ± 4	10 ± 4		28	99 ± 1	100 ± 0	45 ± 2	45 ± 2		28	93 ± 0	92 ± 3	3 ± 3	5 ± 1		28	99 ± 1	70 ± 27	65 ± 1	66 ± 1
	42	99 ± 1	95 ± 2	0 ± 0	4 ± 3		42	99 ± 1	96 ± 4	2 ± 2	6 ± 2		42	95 ± 0	89 ± 2	0 ± 0	6 ± 2		42	99 ± 1	99 ± 1	12 ± 7	13 ± 6
	56	99 ± 1	94 ± 1	0 ± 0	3 ± 3		56	96 ± 1	96 ± 1	0 ± 0	1 ± 1		56	95 ± 0	84 ± 2	0 ± 0	4 ± 4		56	98 ± 3	96 ± 1	0 ± 0	2 ± 1

## Sheet: 3C_Time for 50% Germination
Supplemental Table 3C. Descriptive statistics for time to 50% germination (t50; in h) of all the accessions stored under EPPO aging and control treatment conditions for different storage durations in experiment 1.
Storage Durations (S)	Aging Treatments (T)	Rice Accessions (A)
		IRGC 117264	IRGC 117265	IRGC 117266	IRGC 117267	IRGC 117268	IRGC 117269	IRGC 117270	IRGC 117271	IRGC 117272	IRGC 117273	IRGC 117274	IRGC 117275	IRGC 117276	IRGC 117277	IRGC 117278	IRGC 117279	IRGC 117280	IRGC 117281	IRGC 117282	IRGC 117283	Maximum	Minimum	Mean±SD
0DAS	Initial Value	63.0881	78.5141	92.5054	105.136	52.8439	62.4968	64.6662	54.0709	70.5576	75.5485	80.0557	53.4461	46.553	52.8358	56.5754	78.9571	53.6838	59.32	63.4558	72.8318	105.136	46.553	66.8571
1DAS	Ambient	63.0881	78.5141	92.5054	105.136	52.8439	62.4968	64.6662	54.0709	70.5576	75.5485	80.0557	53.4461	46.553	52.8358	56.5754	78.9571	53.6838	59.32	63.4558	72.8318	105.136	46.553	66.8571
	EEPN	69.2516	91.9071	97.9955	109.786	50.9313	68.3352	69.703	62.0157	70.8593	92.3322	94.5669	55.3098	51.993	55.4319	61.611	86.9088	58.2355	62.3206	61.7709	64.6505	109.786	50.9313	71.7958
	EPPO	66.7035	76.948	92.6981	91.0738	51.2895	68.3444	70.5199	59.5462	66.3385	81.9627	98.5295	54.2166	50.0421	57.5174	61.5368	94.037	54.1716	58.4127	60.8043	61.5915	98.5295	50.0421	68.8142
	ΔEPPO	60.54	63.555	87.2081	85.3472	51.2895	62.5059	65.483	51.6014	65.8137	65.1789	84.0184	52.2452	44.602	54.9213	56.5013	86.0853	49.6198	55.4121	60.3832	61.5915	87.2081	44.602	63.1951
14DAS	Ambient	62.235	76.6692	67.8707	70.9152	54.084	71.5626	67.863	58.355	65.855	61.9828	84.4792	53.6331	52.2833	57.0522	66.5868	70.4755	55.2677	57.3894	58.4184	56.8073	84.4792	52.2833	63.4893
	EEPN	66.8526	83.9353	75.2275	72.4056	61.0546	77.2987	76.1849	66.6519	69.5177	84.0746	80.9109	54.5154	57.0868	62.1305	64.3423	97.5789	57.8562	62.6116	61.173	57.8395	97.5789	54.5154	69.4624
	EPPO	121.481	120.955	148.42	88.5989	100.026	95.5215	132.4	112.832	106.064	129.72	143.188	89.4383	98.5797	104.637	114.572	168.243	98.0312	107.739	118.783	72.0104	168.243	72.0104	113.562
	ΔEPPO	116.864	113.113	141.064	87.0728	93.0549	87.9729	124.078	104.535	102.401	107.628	143.188	88.5178	93.7761	99.5585	110.965	141.14	95.4427	102.516	115.908	70.9781	143.188	70.9781	106.989
28DAS	Ambient	66.8247	73.9256	67.1294	70.7698	56.7163	71.3196	70.626	57.221	67.7539	65.0628	79.2945	55.7627	49.3471	58.8698	59.8334	82.6085	52.0454	58.1103	56.1098	73.871	82.6085	49.3471	64.6601
	EEPN	67.4793	77.6068	73.5397	69.0315	60.889	78.4279	74.8523	61.7998	70.6532	88.1131	87.4534	61.3856	56.0882	68.4389	70.6763	107.9	55.9475	63.9802	66.8987	61.2003	107.9	55.9475	71.1181
	EPPO	189.382	188.267	171.625	150.958	182.01	190.206	208.941	208.941	193.375	189.964	204.64	195.522	180.995	186.934	184.111	208.941	202.439	170.508	208.941	114.597	208.941	114.597	186.565
	ΔEPPO	188.728	184.05	165.215	150.958	177.837	182.046	204.714	204.362	190.476	166.913	196.481	188.195	174.254	177.365	173.268	183.649	197.143	164.638	198.152	114.597	204.714	114.597	179.152
42DAS	Ambient	66.0129	69.6616	69.0897	69.46	56.1458	71.9474	64.6895	56.0196	72.0126	63.4936	74.5441	53.686	48.4115	56.4824	55.37	78.1109	54.3062	56.1534	55.4362	57.681	78.1109	48.4115	62.4357
	EEPN	81.5061	78.0779	89.7712	66.442	79.5915	96.3723	85.2504	82.7818	71.9074	94.9869	132	63.3809	67.108	65.3897	71.3033	121.212	65.4054	65.4957	80.9382	57.9308	132	57.9308	80.8426
	EPPO	208.941	208.941	208.941	208.941	208.941	208.941	208.941	208.941	208.941	208.941	208.941	208.941	208.941	188.905	208.941	208.941	208.941	208.941	208.941	176.073	208.941	176.073	206.295
	ΔEPPO	193.447	200.524	188.259	208.941	185.495	184.516	188.38	182.178	207.854	177.447	151.484	199.246	190.244	169.113	193.007	165.839	197.841	199.598	183.439	174.014	208.941	151.484	187.043
56DAS	Ambient	67.4145	76.1218	72.3023	69.7632	64.0998	71.7014	82.489	60.445	67.5588	68.6097	92.0993	56.6903	56.7047	71.7924	64.4751	100.15	52.8054	61.2045	60.2588	64.5124	100.15	52.8054	69.0599
	EEPN	93.6516	86.9337	85.4444	68.278	73.6833	70.403	111.388	71.1316	77.659	109.575	106.592	60.6737	75.0413	85.2219	89.262	108.425	64.9414	74.8163	113.968	69.867	113.968	60.6737	84.8478
	EPPO	208.941	208.941	208.941	208.941	208.941	208.941	208.941	208.941	208.941	208.941	208.941	208.941	208.941	208.941	208.941	208.941	208.941	208.941	208.941	208.941	208.941	208.941	208.941
	ΔEPPO	182.703	198.129	195.798	208.218	199.357	206.487	180.041	198.254	198.84	167.976	194.448	204.957	190.604	195.511	184.154	200.666	196.805	195.329	155.232	202.195	208.218	155.232	192.785
t50-time for 50% germination in h; DAS-Days After Storage; EPPN-Elevated Partial Pressure of Nitrogen; EPPO-Elevated Partial Presuure of Oxygen; SEm-Standard error of mean; SD-Standard Deviation; A-Rice Accessions; T-aging Treatment; S-Storage duration.
Note: The data is the average value of two independent germination test.
	IRGC 117264						IRGC 117265						IRGC 117266						IRGC 117267
	Storage Duration (d)	Ambient	EPPN	EPPO	ΔEPPO		Storage Duration (d)	Ambient	EPPN	EPPO	ΔEPPO		Storage Duration (d)	Ambient	EPPN	EPPO	ΔEPPO		Storage Duration (d)	Ambient	EPPN	EPPO	ΔEPPO
	0	63.0881					0	78.5141					0	92.5054					0	105.136
	1	63.0881	69.2516	66.7035	60.54		1	78.5141	91.9071	76.948	63.555		1	92.5054	97.9955	92.6981	87.2081		1	105.136	109.786	91.0738	85.3472
	14	62.235	66.8526	121.481	116.864		14	76.6692	83.9353	120.955	113.113		14	67.8707	75.2275	148.42	141.064		14	70.9152	72.4056	88.5989	87.0728
	28	66.8247	67.4793	189.382	188.728		28	73.9256	77.6068	188.267	184.05		28	67.1294	73.5397	171.625	165.215		28	70.7698	69.0315	150.958	150.958
	42	66.0129	81.5061	208.941	193.447		42	69.6616	78.0779	208.941	200.524		42	69.0897	89.7712	208.941	188.259		42	69.46	66.442	208.941	208.941
	56	67.4145	93.6516	208.941	182.703		56	76.1218	86.9337	208.941	198.129		56	72.3023	85.4444	208.941	195.798		56	69.7632	68.278	208.941	208.218
	IRGC 117268						IRGC 117269						IRGC 117270						IRGC 117271
	Storage Duration (d)	Ambient	EPPN	EPPO	ΔEPPO		Storage Duration (d)	Ambient	EPPN	EPPO	ΔEPPO		Storage Duration (d)	Ambient	EPPN	EPPO	ΔEPPO		Storage Duration (d)	Ambient	EPPN	EPPO	ΔEPPO
	0	52.8439					0	62.4968					0	64.6662					0	54.0709
	1	52.8439	50.9313	51.2895	51.2895		1	62.4968	68.3352	68.3444	62.5059		1	64.6662	69.703	70.5199	65.483		1	54.0709	62.0157	59.5462	51.6014
	14	54.084	61.0546	100.026	93.0549		14	71.5626	77.2987	95.5215	87.9729		14	67.863	76.1849	132.4	124.078		14	58.355	66.6519	112.832	104.535
	28	56.7163	60.889	182.01	177.837		28	71.3196	78.4279	190.206	182.046		28	70.626	74.8523	208.941	204.714		28	57.221	61.7998	208.941	204.362
	42	56.1458	79.5915	208.941	185.495		42	71.9474	96.3723	208.941	184.516		42	64.6895	85.2504	208.941	188.38		42	56.0196	82.7818	208.941	182.178
	56	64.0998	73.6833	208.941	199.357		56	71.7014	70.403	208.941	206.487		56	82.489	111.388	208.941	180.041		56	60.445	71.1316	208.941	198.254
	IRGC 117272						IRGC 117273						IRGC 117274						IRGC 117275
	Storage Duration (d)	Ambient	EPPN	EPPO	ΔEPPO		Storage Duration (d)	Ambient	EPPN	EPPO	ΔEPPO		Storage Duration (d)	Ambient	EPPN	EPPO	ΔEPPO		Storage Duration (d)	Ambient	EPPN	EPPO	ΔEPPO
	0	70.5576					0	75.5485					0	80.0557					0	53.4461
	1	70.5576	70.8593	66.3385	65.8137		1	75.5485	92.3322	81.9627	65.1789		1	80.0557	94.5669	98.5295	84.0184		1	53.4461	55.3098	54.2166	52.2452
	14	65.855	69.5177	106.064	102.401		14	61.9828	84.0746	129.72	107.628		14	84.4792	80.9109	143.188	143.188		14	53.6331	54.5154	89.4383	88.5178
	28	67.7539	70.6532	193.375	190.476		28	65.0628	88.1131	189.964	166.913		28	79.2945	87.4534	204.64	196.481		28	55.7627	61.3856	195.522	188.195
	42	72.0126	71.9074	208.941	207.854		42	63.4936	94.9869	208.941	177.447		42	74.5441	132	208.941	151.484		42	53.686	63.3809	208.941	199.246
	56	67.5588	77.659	208.941	198.84		56	68.6097	109.575	208.941	167.976		56	92.0993	106.592	208.941	194.448		56	56.6903	60.6737	208.941	204.957
	IRGC 117276						IRGC 117277						IRGC 117278						IRGC 117279
	Storage Duration (d)	Ambient	EPPN	EPPO	ΔEPPO		Storage Duration (d)	Ambient	EPPN	EPPO	ΔEPPO		Storage Duration (d)	Ambient	EPPN	EPPO	ΔEPPO		Storage Duration (d)	Ambient	EPPN	EPPO	ΔEPPO
	0	46.553					0	52.8358					0	56.5754					0	78.9571
	1	46.553	51.993	50.0421	44.602		1	52.8358	55.4319	57.5174	54.9213		1	56.5754	61.611	61.5368	56.5013		1	78.9571	86.9088	94.037	86.0853
	14	52.2833	57.0868	98.5797	93.7761		14	57.0522	62.1305	104.637	99.5585		14	66.5868	64.3423	114.572	110.965		14	70.4755	97.5789	168.243	141.14
	28	49.3471	56.0882	180.995	174.254		28	58.8698	68.4389	186.934	177.365		28	59.8334	70.6763	184.111	173.268		28	82.6085	107.9	208.941	183.649
	42	48.4115	67.108	208.941	190.244		42	56.4824	65.3897	188.905	169.113		42	55.37	71.3033	208.941	193.007		42	78.1109	121.212	208.941	165.839
	56	56.7047	75.0413	208.941	190.604		56	71.7924	85.2219	208.941	195.511		56	64.4751	89.262	208.941	184.154		56	100.15	108.425	208.941	200.666
	IRGC 117280						IRGC 117281						IRGC 117282						IRGC 117283
	Storage Duration (d)	Ambient	EPPN	EPPO	ΔEPPO		Storage Duration (d)	Ambient	EPPN	EPPO	ΔEPPO		Storage Duration (d)	Ambient	EPPN	EPPO	ΔEPPO		Storage Duration (d)	Ambient	EPPN	EPPO	ΔEPPO
	0	53.6838					0	59.32					0	63.4558					0	72.8318
	1	53.6838	58.2355	54.1716	49.6198		1	59.32	62.3206	58.4127	55.4121		1	63.4558	61.7709	60.8043	60.3832		1	72.8318	64.6505	61.5915	61.5915
	14	55.2677	57.8562	98.0312	95.4427		14	57.3894	62.6116	107.739	102.516		14	58.4184	61.173	118.783	115.908		14	56.8073	57.8395	72.0104	70.9781
	28	52.0454	55.9475	202.439	197.143		28	58.1103	63.9802	170.508	164.638		28	56.1098	66.8987	208.941	198.152		28	73.871	61.2003	114.597	114.597
	42	54.3062	65.4054	208.941	197.841		42	56.1534	65.4957	208.941	199.598		42	55.4362	80.9382	208.941	183.439		42	57.681	57.9308	176.073	174.014
	56	52.8054	64.9414	208.941	196.805		56	61.2045	74.8163	208.941	195.329		56	60.2588	113.968	208.941	155.232		56	64.5124	69.867	208.941	202.195
