# Supplementary material for: Experimental rice seed aging under elevated oxygen pressure: Methodology and mechanism
Source: Front Plant Sci. 2022 Dec 1;13:1050411. doi: 10.3389/fpls.2022.1050411 (PMC9751813; doi:10.3389/fpls.2022.1050411)
Supplement: Supplementary file 15 [file Table_5.xlsx]

## Sheet: Suppl. Table 5A
Supplemental Table 5A. List of topmost lipids showing high positive and negative correlation with seed viability (%) in seeds of rice cv. IR64 stored under EPPO storage conditions.
ClusterID	Retention Time (min)	m/z	Adduct (H+ or NH4+)	Total formula	Elemental formula + # oxygen atoms added	Annotation	IDa	Correlation Value (r) with Seed Viability (%)
								EPPO	CWSS	TRSS	CD
399	14.8085	860.734	NH4+	C53H94O7	C53H94O6 + 1 O	TAG 50:4 + 1 O	7826	-0.997332	-0.710252	-0.934952	-0.868723
466	16.9019	890.781	NH4+	C55H100O7	C55H100O6 + 1 O	TAG 52:3 + 1 O	7835	-0.996903	-0.668344	-0.769062	-0.98338
353	13.2535	906.777	NH4+	C55H100O8	C55H100O6 + 2 O	TAG 52:3 + 2 O	8487	-0.996215	0.879924	0.812175	0.664112
420	15.2807	912.766	NH4+	C57H98O7	C57H98O6 + 1 O	TAG 54:6 + 1 O	7867	-0.99445	-0.879806	-0.743249	-0.988487
429	15.5944	836.734	NH4+	C51H94O7	C51H94O6 + 1 O	TAG 48:2 + 1 O	7812	-0.994281	0.72489	-0.917996	-0.954033
453	16.298	914.781	NH4+	C57H100O7	C57H100O6 + 1 O	TAG 54:5 + 1 O	7854	-0.994065	-0.740539	-0.776503	-0.987371
499	17.998	892.797	NH4+	C55H102O7	C55H102O6 + 1 O	TAG 52:2 + 1 O	7838	-0.993037	-0.741512	-0.844362	-0.978814
821	23.3876	930.847	NH4+	C59H108O6	-	TAG 56:3	7245	-0.992902	0.0562982	0.135139	0.831683
447	16.1336	888.766	NH4+	C55H98O7	C55H98O6 + 1 O	TAG 52:4 + 1 O	7852	-0.992843	-0.748799	-0.886948	-0.987721
423	15.3651	916.797	NH4+	C57H102O7	C57H102O6 + 1 O	TAG 54:4 + 2 O	7856	-0.992093	-0.556873	-0.833978	0.769223
439	15.9697	914.781	NH4+	C57H100O7	C57H100O6 + 1 O	TAG 54:5 + 1 O	7854	-0.991819	-0.795122	-0.907587	-0.987975
77	5.03272	342.301	NH4+	C20H36O3	C20H36O2 + 1 O	FA 20:2 + 1 O	7526	-0.991108	0.52167	-0.982307	-0.404798
386	14.3019	911.753	-	-	-	unknown	-	-0.990421	-0.774063	-0.710186	-0.989989
481	17.3991	916.797	NH4+	C57H102O7	C57H102O6 + 1 O	TAG 54:4 + 1 O	7855	-0.989314	-0.654127	-0.90351	-0.98509
476	17.2025	890.781	NH4+	C55H100O7	C55H100O6 + 1 O	TAG 52:3 + 1 O	7835	-0.989039	-0.753846	-0.946458	-0.983395
575	19.6268	920.828	NH4+	C57H106O7	C57H106O6 + 1 O	TAG 54:2 + 1 O	7858	-0.988782	-0.479753	-0.884335	-0.914977
517	18.196	918.812	NH4+	C57H104O7	C57H104O6 + 1 O	TAG 54:3 + 1 O	7857	-0.988068	-0.493463	-0.870595	-0.971257
489	17.6984	943.816	-	-	-	unknown	-	-0.987886	-0.907921	-0.00746753	-0.230784
469	17.0054	916.797	NH4+	C57H102O7	C57H102O6 + 1 O	TAG 54:4 + 1 O	7855	-0.98762	-0.643677	-0.833414	-0.979868
415	15.15	887.754	-	-	-	unknown	-	-0.987201	-0.803509	-0.736603	-0.7461
488	17.6984	942.812	NH4+	C59H104O7	C59H104O6 + 1 O	TAG 56:5 + 1 O	7872	-0.985924	-0.955349	-0.0285709	-0.992793
382	14.2913	888.766	NH4+	C55H98O7	C55H98O6 + 1 O	TAG 52:4 + 1 O	7852	-0.985878	-0.745378	-0.754401	-0.794836
347	13.0554	930.777	NH4+	C57H100O8	C57H100O6 + 2 O	TAG 54:5 + 2 O	8506	-0.985106	0.904744	0.253666	-0.898219
129	7.01324	800.581	-	C51H74O6	C51H74O2 + 4O	Prenol lipid, unknown	LIPID MAPS	-0.985102	-0.551642	0.00475885	0.353915
410	14.9858	892.798	NH4+	C55H102O7	C55H102O6 + 1 O	TAG 52:2 + 1 O	7838	-0.984767	-0.546255	-0.688526	-0.73441
433	15.6944	862.75	NH4+	C53H96O7	C53H96O6 + 1 O	TAG 50:3 + 1 O	7828	-0.984654	-0.677579	-0.837516	-0.867365
366	13.6126	912.766	NH4+	C57H98O7	C57H98O6 + 1 O	TAG 54:6 + 1 O	7867	-0.984647	-0.747675	-0.637695	0.778902
388	14.4016	919.737	-	-	-	unknown	-	-0.984473	-0.807773	-0.677833	0.122203
390	14.4687	914.781	NH4+	C57H100O7	C57H100O6 + 1 O	TAG 54:5 + 1 O	7854	-0.984312	-0.774241	-0.725406	0.783647
492	17.8755	866.781	NH4+	C53H100O7	C53H100O6 + 1 O	TAG 50:1 + 1 O	7817	-0.984052	-0.656194	-0.935557	-0.986778
348	13.1149	881.764	-	-	-	unknown	-	-0.981229	-0.0916608	0.0997249	-0.587096
365	13.5576	918.724	-	-	-	unknown	-	-0.981081	-0.724238	-0.684502	0.786831
587	20.0854	947.848	-	-	-	unknown	-	-0.981019	0.661049	-0.368103	-0.966664
342	13.0112	910.75	NH4+	C57H96O7	C57H96O6 + 1 O	TAG 54:7 + 1 O	7864	-0.9807	-0.382738	-0.616293	0.291926
523	18.4955	887.71	K+	C53H100O7	C53H100O6 + 1 O	TAG 50:1 + 1 O	5668	-0.980542	-0.893818	-0.476167	-0.695083
336	12.7718	930.776	NH4+	C57H100O8	C57H100O6 + 2 O	TAG 54:5 + 2 O	8506	-0.980455	0.871937	0.749211	0.918872
413	15.153	918.813	NH4+	C57H104O7	C57H104O6 + 1 O	TAG 54:3 + 1 O	7857	-0.979814	-0.873399	-0.933616	0.196849
531	18.7524	947.847	-	-	-	unknown	-	-0.979731	0.201603	-0.436387	-0.980017
534	18.8127	722.645	-	-	-	unknown	-	-0.978507	-0.487411	0.0907367	-0.981764
524	18.5642	892.797	NH4+	C55H102O7	C55H102O6 + 1 O	TAG 52:2 + 1 O	7838	-0.975375	-0.664223	-0.780229	-0.878505
374	14.0289	942.812	NH4+	C59H104O7	C59H104O6 + 1 O	TAG 56:5 + 1 O	7872	-0.973557	0.368951	0.586082	0.961144
147	8.20926	655.491	Na+	C39H68O6	C39H68O5 + 1 O	DAG 36:4 + 1 O	3603	-0.972439	-0.149507	-0.637369	-0.841107
161	9.01956	650.536	NH4+	C39H68O6	C39H68O5 + 1 O	DAG 36:4 + 1 O	7382	-0.965203	-0.84327	-0.944519	-0.979167
323	12.5624	904.761	NH4+	C55H98O8	C55H98O6 + 2 O	TAG 52:4 + 2 O	8504	-0.964529	0.686762	0.187826	0.638324
133	7.15092	486.394	-	-	-	unknown	-	-0.959499	-0.47002	-0.879151	-0.38906
472	17.0571	921.752	-	-	-	unknown	-	-0.957553	-0.351381	-0.678951	-0.944005
245	11.0431	554.515	H+	C34H67N1O4	C34H67N1O3 + 1 O	CER 34:1 + 1 O	992	-0.951954	0.358385	-0.957074	-0.963229
301	12.0852	928.761	-	-	-	unknown	-	-0.949385	0.571405	0.448476	0.344935
128	7.03611	470.363	-	-	-	unknown	-	-0.945347	0.898207	-0.391031	0.579647
434	15.743	812.656	-	C54H82O4	-	Coenzyme Q9	LIPID MAPS	0.978401	0.0958544	-0.153785	0.434233
465	16.8572	790.692	NH4+	C49H88O6	-	TAG 46:3	7188	0.969581	-0.0649072	0.0239471	-0.270719
380	14.2308	668.619	NH4+	C41H78O5	-	DAG 38:1	6614	0.969379	-0.903135	-0.996344	-0.919302
467	16.9812	892.739	NH4+	C57H94O6	-	TAG 54:8	7231	0.968618	0.343664	0.519091	0.627586
387	14.3997	628.603	NH4+	C42H74O2	-	sterol ester	-	0.944455	-0.008414	-0.155237	-0.515953
10	1.79794	346.213	-	-	-	unknown	-	0.937499	-0.587171	0.135762	-0.750614
Note: The putative identification of lipid species is provided as triacylglycerides (TAGs) or diacylglycerides (DAGs) indicating total number of carbon chains, unsaturated bonds and number of oxygen atoms incorporated.
a - Formula ID from Riewe et al., 2017 (DOI: https://doi.org/10.1104/pp.17.00470)

## Sheet: Suppl. Table 5B
Supplemental Table 5B. List of topmost lipids showing positive and negative correlation with seed viability (%) in seeds of rice cv. IR64 stored under conditioned warehouse seed storage (CWSS) condition.
ClusterID	Retention Time (min)	m/z	Adduct (H+ or NH4+)	Total formula	Elemental formula + # oxygen atoms added	Annotation	IDa	Correlation Value (r) with Seed Viability (%)
								CWSS	EPPO	TRSS	CD
112	5.70996	377.266	-	-	-	unknown	-	-0.997839	0.243795	-0.812454	-0.867744
54	4.61268	324.217	NH4+	C18H26O4	C18H26O2 + 2 O	linoleic acid + 2 O		-0.995617	0.161262	0.225553	-0.288727
73	4.88639	448.291	-	-	-	unknown	-	-0.994957	-0.716868	-0.490326	0.437904
140	7.77091	934.641	NH4+	C49H89O13P	C49H89O12P + 1 O	PI 40:4 + 1 O		-0.991955	0.379509	-0.893129	-0.669644
46	4.40581	614.33	NH4+	C27H49O12P		lysoPI 18:2		-0.98543	0.858496	-0.994327	0.995154
204	10.2335	631.497	-	-	-	unknown	-	-0.976089	0.31025	-0.933717	-0.495605
397	14.8157	647.459	-	-	-	unknown	-	-0.973807	0.474715	-0.964743	-0.275013
207	10.2874	1194.82	NH4+	C61H112N2O19	C61H112N2O16 + 3 O	Sphingolipid + 3 O		-0.973282	0.447747	-0.97952	-0.515683
123	6.74112	402.394	NH4+	C24H48O3	C24H48O2 + 1 O	FA 24:0 + 1 O	7549	-0.959972	0.547282	-0.541573	-0.32907
72	4.85001	520.34	H+	C26H50N1O7P1		lysoPC 18:2	428	-0.959197	0.596427	-0.554093	0.754242
83	5.22521	522.356	H+	C26H52N1O7P1		lysoPC 18:1	429	-0.958004	0.26373	-0.691024	0.987065
23	2.77918	244.191	NH4+	C13H22O3	C13H22O2 + 1 O	FA C13:2 + 1 O		-0.95677	0.711645	-0.151875	0.107147
280	11.5513	601.519	H+	C39H68O4	C39H68O2 + 2 O	sterol ester + 2 O		-0.955916	0.445374	-0.880096	-0.886911
488	17.6984	942.812	NH4+	C59H104O7	C59H104O6 + 1 O	TAG 56:5 + 1 O	7872	-0.955349	-0.985924	-0.0285709	-0.992793
484	17.4875	918.808	NH4+	C57H104O7	C57H104O6 + 1 O	TAG 54:3 + 1 O		-0.944896	-0.317502	0.722887	-0.527035
5	1.65867	118.086	H+	C5H11NO2		Betaine / Valine		0.949565	-0.419479	0.201209	0.823181
Note: The putative identification of lipid species is provided as triacylglycerides (TAGs) or diacylglycerides (DAGs) indicating total number of carbon chains, unsaturated bonds and number of oxygen atoms incorporated.
a - Formula ID from Riewe et al., 2017 (DOI: https://doi.org/10.1104/pp.17.00470)

## Sheet: Suppl. Table 5C
Supplemental Table 5C. List of topmost lipids showing positive and negative correlation with seed viability (%) in seeds of rice cv. IR64 stored under traditional rice seed storage (TRSS) condition.
ClusterID	Retention Time (min)	m/z	Adduct (H+ or NH4+)	Total formula	Elemental formula + # oxygen atoms added	Annotation	IDa	Correlation Value (r) with Seed Viability (%)
								TRSS	EPPO	CWSS	CD
299	12.039	612.557	NH4+	C37H70O5	-	DAG 34:1	6595	-0.99952	0.33313	-0.779351	-0.944241
380	14.2308	668.619	NH4+	C41H78O5	-	DAG 38:1	6614	-0.996344	0.969379	-0.903135	-0.919302
309	12.1845	638.572	NH4+	C39H72O5	-	DAG 36:2	6605	-0.995474	0.281657	-0.284543	-0.902483
256	11.3736	610.541	NH4+	C37H68O5	-	DAG 34:2	6593	-0.995267	0.42518	-0.469325	-0.916062
46	4.40581	614.33	NH4+	C27H49O12P	-	lysoPI 18:2	-	-0.994327	0.858496	-0.98543	0.995154
216	10.5139	578.515	H+	C36H67N1O4	C36H67N1O3 + 1 O	CER 36:3 + 1 O	1009	-0.993205	-0.57742	0.500179	-0.909048
291	11.9035	586.541	NH4+	C35H68O5	-	DAG 32:0	6588	-0.992292	0.237473	-0.927529	-0.899431
190	10.0667	659.523	Na+	C39H72O6	C39H72O5 + 1 O	DAG 36:2 + 1 O	3605	-0.987964	-0.865336	-0.778176	-0.976598
359	13.3745	666.604	NH4+	C41H76O5	-	DAG 38:2	6612	-0.986939	0.669365	-0.805388	-0.924314
250	11.1652	584.525	NH4+	C35H66O5	-	DAG 32:1	6587	-0.983625	0.541699	-0.469396	-0.960167
247	11.1127	580.531	H+	C36H69N1O4	C36H69N1O3 + 1 O	CER 36:2 + 1 O	1018	-0.982517	-0.794621	0.0590152	-0.746281
77	5.03272	342.301	NH4+	C20H36O3	C20H36O2 + 1 O	FA 20:2 + 1 O	7526	-0.982307	-0.991108	0.52167	-0.404798
345	13.0603	640.588	NH4+	C39H74O5	-	DAG 36:1	6606	-0.980373	0.542046	-0.755257	-0.912616
212	10.3574	632.525	NH4+	C39H66O5	-	DAG 36:5	6600	-0.97954	0.805741	-0.736293	-0.925023
207	10.2874	1194.82	NH4+	C61H112N2O19	C61H112N2O16 + 3 O	Sphingolipid + 3 O	-	-0.97952	0.447747	-0.973282	-0.515683
350	13.151	666.604	NH4+	C41H76O5	-	DAG 38:2	6612	-0.976755	0.908237	-0.766642	-0.922331
259	11.3922	680.481	-	-	-	unknown	-	-0.9757	0.353733	-0.634395	-0.0246272
278	11.5151	636.557	NH4+	C39H70O5	-	DAG 36:3	6604	-0.967441	0.400424	-0.478006	-0.912604
397	14.8157	647.459	-	-	-	unknown	-	-0.964743	0.474715	-0.973807	-0.275013
331	12.6394	664.588	NH4+	C41H74O5	-	DAG 38:3	6611	-0.95988	0.493156	-0.717593	-0.712785
425	15.6951	891.785	-	-	-	unknown	-	-0.958405	-0.890172	-0.919175	-0.989426
245	11.0431	554.515	H+	C34H67N1O4	C34H67N1O3 + 1 O	CER 34:1 + 1 O	992	-0.957074	-0.951954	0.358385	-0.963229
237	10.9179	634.541	NH4+	C39H68O5	-	DAG 36:4	6603	-0.952214	0.42583	-0.493824	-0.925993
476	17.2025	890.781	NH4+	C55H100O7	C55H100O6 + 1 O	TAG 52:3 + 1 O	7835	-0.946458	-0.989039	-0.753846	-0.983395
177	9.52756	652.552	NH4+	C39H70O6	C39H70O5 + 1 O	DAG 36:3 + 1 O	7386	-0.946217	-0.803768	-0.928989	-0.993073
57	4.63445	279.232	H+	C18H30O2	-	FA 18:3	296	-0.945986	-0.567091	0.00675642	0.822709
148	8.27731	397.347	H+	C28H44O	-	sterol	-	0.995254	-0.0112239	-0.754364	0.177056
152	8.61091	828.56	NH4+	C41H79O13P	C41H79O12P_1 O	PI 32:1 + 1 O	-	0.979133	0.71373	0.855854	-0.71633
519	18.3131	722.645	NH4+	C48H80O3	C48H80O2_1 O	20:3 Campesteryl ester + 1 O	-	0.975382	-0.920673	0.758306	-0.967707
487	17.6019	816.708	NH4+	C51H90O6	-	TAG 48:4	7190	0.958726	0.82856	0.415383	-0.455606
168	9.16954	792.575	H+	C42H82N1O10P1	C42H82N1O8P1 + 2 O	PC 34:1 + 2 O	1949	0.958323	0.0860811	0.229946	0.785309
229	10.8206	585.449	H+	C37H60O5	-	DG 34:6	-	0.957746	-0.789564	-0.0117761	0.773561
320	12.4685	933.716	H+	C57H98O8	C57H98O6 + 2 O	TAG 54:6 + 2 O	4418	0.937432	-0.81982	-0.149595	-0.58233
Note: The putative identification of lipid species is provided as triacylglycerides (TAGs) or diacylglycerides (DAGs) indicating total number of carbon chains, unsaturated bonds and number of oxygen atoms incorporated.
a - Formula ID from Riewe et al., 2017 (DOI: https://doi.org/10.1104/pp.17.00470)

## Sheet: Suppl. Table 5D
Supplemental Table 5D. List of topmost lipids showing positive and negative correlation with seed viability (%) in seeds of rice cv. IR64 stored under controlled deterioration (CD) condition.
ClusterID	Retention Time (min)	m/z	Adduct (H+ or NH4+)	Total formula	Elemental formula + # oxygen atoms added	Annotation	IDa	Correlation Value (r) with Seed Viability (%)
								CD	EPPO	CWSS	TRSS
177	9.52756	652.552	NH4+	C39H70O6	C39H70O5 + 1 O	DAG 36:3 + 1 O	7386	-0.993073	-0.803768	-0.928989	-0.946217
488	17.6984	942.812	NH4+	C59H104O7	C59H104O6 + 1 O	TAG 56:5 + 1 O	7872	-0.992793	-0.985924	-0.955349	-0.0285709
386	14.3019	911.753	-	-	-	unknown	-	-0.989989	-0.990421	-0.774063	-0.710186
425	15.6951	891.785	-	-	-	unknown	-	-0.989426	-0.890172	-0.919175	-0.958405
420	15.2807	912.766	NH4+	C57H98O7	C57H98O6 + 1 O	TAG 54:6 + 1 O	7867	-0.988487	-0.99445	-0.879806	-0.743249
439	15.9697	914.781	NH4+	C57H100O7	C57H100O6 + 1 O	TAG 54:5 + 1 O	7854	-0.987975	-0.991819	-0.795122	-0.907587
447	16.1336	888.766	NH4+	C55H98O7	C55H98O6 + 1 O	TAG 52:4 + 1 O	7852	-0.987721	-0.992843	-0.748799	-0.886948
453	16.298	914.781	NH4+	C57H100O7	C57H100O6 + 1 O	TAG 54:5 + 1 O	7854	-0.987371	-0.994065	-0.740539	-0.776503
492	17.8755	866.781	NH4+	C53H100O7	C53H100O6 + 1 O	TAG 50:1 + 1 O	7817	-0.986778	-0.984052	-0.656194	-0.935557
481	17.3991	916.797	NH4+	C57H102O7	C57H102O6 + 1 O	TAG 54:4 + 1 O	7855	-0.98509	-0.989314	-0.654127	-0.90351
476	17.2025	890.781	NH4+	C55H100O7	C55H100O6 + 1 O	TAG 52:3 + 1 O	7835	-0.983395	-0.989039	-0.753846	-0.946458
466	16.9019	890.781	NH4+	C55H100O7	C55H100O6 + 1 O	TAG 52:3 + 1 O	7835	-0.98338	-0.996903	-0.668344	-0.769062
534	18.8127	722.645	-	-	-	unknown	-	-0.981764	-0.978507	-0.487411	0.0907367
1	1.62848	266.16	-	-	-	unknown	-	-0.981065	0.20207	0.357239	-0.180275
531	18.7524	947.847	-	-	-	unknown	-	-0.980017	-0.979731	0.201603	-0.436387
469	17.0054	916.797	NH4+	C57H102O7	C57H102O6 + 1 O	TAG 54:4 + 1 O	7855	-0.979868	-0.98762	-0.643677	-0.833414
161	9.01956	650.536	NH4+	C39H68O6	C39H68O5 + 1 O	DAG 36:4 + 1 O	7382	-0.979167	-0.965203	-0.84327	-0.944519
499	17.998	892.797	NH4+	C55H102O7	C55H102O6 + 1 O	TAG 52:2 + 1 O	7838	-0.978814	-0.993037	-0.741512	-0.844362
190	10.0667	659.523	Na+	C39H72O6	C39H72O5 + 1 O	DAG 36:2 + 1 O	3605	-0.976598	-0.865336	-0.778176	-0.987964
517	18.196	918.812	NH4+	C57H104O7	C57H104O6 + 1 O	TAG 54:3 + 1 O	7857	-0.971257	-0.988068	-0.493463	-0.870595
519	18.3131	722.645	NH4+	C48H80O3	C48H80O2_1 O	20:3 Campesteryl ester + 1 O	-	-0.967707	-0.920673	0.758306	0.975382
587	20.0854	947.848	-	-	-	unknown	-	-0.966664	-0.981019	0.661049	-0.368103
245	11.0431	554.515	H+	C34H67N1O4	C34H67N1O3 + 1 O	CER 34:1 + 1 O	992	-0.963229	-0.951954	0.358385	-0.957074
250	11.1652	584.525	NH4+	C35H66O5	-	DAG 32:1	6587	-0.960167	0.541699	-0.469396	-0.983625
144	8.03604	599.429	Na+	C35H60O6	C35H60O5 + 1 O	DAG 32:4 + 1 O	3580	-0.960028	0.864447	0.483286	-0.0867382
429	15.5944	836.734	NH4+	C51H94O7	C51H94O6 + 1 O	TAG 48:2 + 1 O	7812	-0.954033	-0.994281	0.72489	-0.917996
230	10.7415	608.525	NH4+	C37H66O5	-	DAG 34:3	6592	-0.951167	0.67256	-0.863919	-0.93377
46	4.40581	614.33	NH4+	C27H49O12P	-	lysoPI 18:2	-	0.995154	0.858496	-0.98543	-0.994327
83	5.22521	522.356	H+	C26H52N1O7P1	-	lysoPC 18:1	429	0.987065	0.26373	-0.958004	-0.691024
153	8.64106	730.539	H+	C40H76NO8P	C40H76NO7P_1 O	PC 32:3 + 1 O	-	0.977871	0.592048	0.73961	0.846326
159	8.94213	756.554	H+	C42H78N1O8P1	-	PC 34:3	626	0.969539	0.67514	0.547479	0.823397
170	9.2595	732.554	H+	C40H78NO8P	C40H78NO7P + 1 O	PC 32:1 + 1 O	-	0.967245	0.26278	0.714198	0.810694
162	9.02594	782.57	H+	C44H80NO8P	C44H80NO7P_1 O	PC 36:4 + 1 O	-	0.964319	0.265732	0.602462	0.765206
374	14.0289	942.812	NH4+	C59H104O7	C59H104O6 + 1 O	TAG 56:5 + 1 O	7872	0.961144	-0.973557	0.368951	0.586082
67	4.77158	616.346	NH4+	C27H51O12P	-	lysoPI 18:1	-	0.96113	0.102681	-0.91009	-0.903845
181	9.61517	784.586	H+	C44H82NO8P	C44H82NO7P_1 O	PC 36:3 + 1 O	-	0.954872	0.350385	0.691685	0.843058
203	10.2325	786.601	H+	C44H84NO8P	C44H84NO7P_1 O	PC 36:2 + 1 O	-	0.954321	0.223228	0.699597	0.895785
176	9.50841	758.57	H+	C42H80NO8P	C42H80NO7P_1 O	PC 34:2 + 1 O	-	0.952245	0.555515	0.678174	0.712711
192	10.1374	760.586	H+	C42H82NO8P	C42H82NO7P_1 O	PC 34:1 + 1 O	-	0.95018	0.304393	0.734258	0.774669
193	10.1555	718.539	H+	C39H76NO8P	C39H76NO7P_1 O	PE 34:1 + 1 O	-	0.949213	0.336849	0.725677	0.744523
Note: The putative identification of lipid species is provided as triacylglycerides (TAGs) or diacylglycerides (DAGs) indicating total number of carbon chains, unsaturated bonds and number of oxygen atoms incorporated.
a - Formula ID from Riewe et al., 2017 (DOI: https://doi.org/10.1104/pp.17.00470)
