# Supplementary material for: Experimental rice seed aging under elevated oxygen pressure: Methodology and mechanism
Source: Front Plant Sci. 2022 Dec 1;13:1050411. doi: 10.3389/fpls.2022.1050411 (PMC9751813; doi:10.3389/fpls.2022.1050411)
Supplement: Supplementary file 16 [file Table_6.xlsx]

## Sheet: Suppl. Table 6A
Supplemental Table 6A. List of topmost headspace volatiles showing high positive and negative correlation with seed viability (%) in seeds of rice cv. IR64 stored under EPPO condition.
ClusterID	Retention Time (min)	Annotation	Total formula	Correlation Value (r) with Seed Viability (%)
				EPPO	CWSS	TRSS	CD
49	9.81023	2,2-Dimethyl-3(2H)-furanone	C6H8O2	-0.994334	-0.261694	-0.120325	0.799457
113	14.8713	5-Hepten-2-one, 6-methyl	C8H14O	-0.99272	0.165614	-0.713403	-0.187927
65	11.3965	Oxime-, methoxy-phenyl	C8H9NO2	-0.992659	0.142398	-0.613537	0.269689
73	11.9584	Cyclohexanone, 2-acetyl	C8H12O2	-0.988204	0.170588	-0.180565	0.445689
4	3.26247	2-Butanone	C4H8O	-0.985435	-0.256791	-0.855917	0.650076
62	10.7954	1-Hexanol	C6H14O	-0.98509	0.402888	-0.857632	0.701361
215	20.1031	(R,S)-5-Ethyl-6-methyl-3E-hepten-2-one	C10H18O	-0.984945	-0.429014	0.0706886	-0.332951
64	11.08	Benzene, (1-bromoethyl)	C8H9Br	-0.983756	0.764409	-0.510939	0.0169166
91	13.8115	2-Heptanone, 6-methyl	C8H16O	-0.981515	0.667698	-0.912893	-0.0409781
90	13.6549	2(5H)-Furanone, 5,5-dimethyl	C6H8O2	-0.976499	-0.66907	0.190964	0.331675
6	3.53988	3-Buten-2-ol, 2-methyl	C5H10O	-0.974531	0.0701861	-0.676102	-0.173332
166	16.9911	2-Heptanone, 4,6-dimethyl	C9H18O	-0.972973	-0.474549	-0.533897	-0.961831
67	11.5565	2-Heptanone	C7H14O	-0.972583	-0.189961	-0.937611	0.280109
288	27.5863	Tetradecane	C14H30	-0.969543	0.575281	-0.79529	0.965831
31	6.91157	3-Pentanone, 2-methyl	C6H12O	-0.96805	0.0091382	-0.636968	-0.561023
17	4.61043	Benzene	C6H6	-0.967838	-0.509115	-0.0611241	-0.320982
22	5.4249	Pentanal	C5H10O	-0.962683	0.273619	0.349954	-0.0671609
213	19.6763	2-Decanone	C10H20O	-0.959457	-0.459651	-0.323361	-0.874013
33	7.38817	Sydnone, 3,3'-tetramethylenedi	C8H10N4O4	-0.958153	-0.363592	-0.95286	0.220607
290	27.6681	Diisobutyl cellosolve	C10H22O2	-0.95304	-0.440498	0.217735	-0.248331
170	17.1867	Ethanone, 1-(4-methylphenyl)	C9H10O	-0.947544	0.993132	0.84282	-0.992553
42	8.84993	Cyclotrisiloxane, hexamethyl	C6H18O3Si3	-0.94396	0.473936	-0.530658	-0.267954
46	9.35853	2-Propanol, 2-methyl	C4H10O	-0.941523	0.545011	0.133392	0.231646
16	4.54285	1-Butanol	C4H10O	-0.940111	-0.956301	-0.861971	-0.0117607
219	20.7647	Decane, 3-methyl	C11H24	-0.92803	0.691162	-0.0546179	0.380598
66	11.4534	Ethanone, 1-(1-cyclohexen-1-yl)	C8H12O	-0.926998	-0.638994	-0.0619911	-0.683463
30	6.844	Disulfide, dimethyl	C2H6S2	-0.923268	0.07159	-0.408423	0.265509
28	6.4421	Butane, 2-cyclopropyl	C7H14	-0.921905	0.70456	-0.797962	0.530507
19	4.79893	Disiloxane, hexamethyl	C6H18OSi2	-0.921593	0.277793	0.361942	-0.290838
41	8.51917	Hexanal	C6H12O	-0.918759	0.765806	-0.469584	-0.170626
109	14.7006	1-Octen-3-ol	C8H16O	-0.917239	0.468897	-0.963076	0.435151
196	18.2323	Benzene, 1-ethyl-2,4-dimethyl	C10H14	-0.91552	0.762506	0.131398	-0.996131
239	22.2976	5-Cyclobutyl-1,3,4-oxadiazol-2-amine	C6H9N3O	-0.915282	0.80321	0.277174	0.184795
32	6.9827	2-Pentanone, 3-methyl	C6H12O	-0.913763	0.545096	-0.0180399	-0.154519
101	14.3165	Benzaldehyde	C7H6O	-0.911014	-0.977123	-0.599709	-0.89869
185	17.7664	3,5-Octadien-2-one	C8H12O2	-0.908793	-0.253531	-0.415045	0.388012
161	16.7066	2,2,4,4-Tetramethyloctane	C12H26	-0.907379	0.826717	-0.340173	-0.864771
187	17.8304	Naphthalene, decahydro	C10H18	-0.901416	0.902746	-0.422866	0.472235
292	28.6746	Caryophyllene	C15H24	-0.896212	-0.930545	-0.0528303	0.572316
56	10.6496	N-Isopropylethylenediamine	C5H14N2	0.97929	0.743364	-0.259149	0.6645
5	3.32292	Butyl isocyanatoacetate	C7H11NO3	0.936428	-0.130832	-0.487437	-0.346978
104	14.4872	Cyclotetrasiloxane, octamethyl	C8H24O4Si4	0.895744	-0.316189	-0.841398	-0.0858104

## Sheet: Suppl. Table 6B
Supplemental Table 6B. List of topmost headspace volatiles showing positive and negative correlation with seed viability (%) in seeds of rice cv. IR64 stored under conditioned warehouse seed storage (CWSS) condition.
ClusterID	Retention Time (min)	Annotation	Total formula	Correlation Value (r) with Seed Viability (%)
				CWSS	EPPO	TRSS	CD
101	14.3165	Benzaldehyde	C7H6O	-0.977123	-0.911014	-0.599709	-0.89869
16	4.54285	1-Butanol	C4H10O	-0.956301	-0.940111	-0.861971	-0.0117607
117	15.0172	5-Nonen-4-one, 6-methyl	C10H18O	-0.930625	-0.647546	0.639732	0.691189
292	28.6746	Caryophyllene	C15H24	-0.930545	-0.896212	-0.0528303	0.572316
170	17.1867	Ethanone, 1-(4-methylphenyl)	C9H10O	0.993132	-0.947544	0.84282	-0.992553
174	17.3147	Benzenamine, 4-propyl	C9H13N	0.969009	0.0813972	0.694975	-0.941663
23	5.42845	2-Pentanol	C5H12O	0.949292	-0.88597	0.0978693	0.805663
143	16.2513	4-Cyanocyclohexene	C7H9N	0.94855	0.229273	0.882942	0.918695
184	17.706	Cyclohexanecarboxylic acid, 4-propyl-, 4-cyanophenyl ester, trans	C17H21NO2	0.946722	-0.738247	-0.454926	-0.136464
85	13.1713	2,5-Dimethylhexane-2,5-dihydroperoxide	C8H18O4	0.913612	0.559867	-0.421368	0.648188
102	14.3556	(S)-(-)-2-Amino-3-phenyl-1-propanol	C9H13NO	0.910559	-0.319899	-0.0232791	-0.948709
187	17.8304	Naphthalene, decahydro	C10H18	0.902746	-0.901416	-0.422866	0.472235

## Sheet: Suppl. Table 6C
Supplemental Table 6C. List of top 10 headspace volatiles showing positive and negative correlation with seed viability (%), respectively in seeds of rice cv. IR64 stored under traditional rice seed storage (TRSS) condition.
ClusterID	Retention Time (min)	Annotation	Total formula	Correlation Value (r) with Seed Viability (%)
				TRSS	EPPO	CWSS	CD
135	15.9383	gamma-Terpinene	C10H16	-0.988655	0.55468	-0.710814	-0.872537
87	13.3206	2,4-Dihydroxybenzaldehyde	C13H22O3Si2	-0.965387	0.825691	-0.388283	0.275295
88	13.342	alpha-Pinene	C10H16	-0.963818	0.592199	0.119358	-0.203027
109	14.7006	1-Octen-3-ol	C8H16O	-0.963076	-0.917239	0.468897	0.435151
33	7.38817	Sydnone, 3,3'-tetramethylenedi	C8H10N4O4	-0.95286	-0.958153	-0.363592	0.220607
7	3.54343	Ethyl Acetate	C4H8O2	-0.952124	0.679326	-0.66084	0.0805618
67	11.5565	2-Heptanone	C7H14O	-0.937611	-0.972583	-0.189961	0.280109
251	23.7096	Hexadecane	C16H34	-0.926798	0.748111	0.493554	0.442251
284	26.8928	2-Octenal, 2-butyl	C12H22O	-0.917326	-0.887823	-0.4915	0.66411
91	13.8115	2-Heptanone, 6-methyl	C8H16O	-0.912893	-0.981515	0.667698	-0.0409781
141	16.2229	Benzene, 1,3-dichloro	C6H4Cl2	0.974694	0.717007	0.629502	-0.727316
205	18.7659	Î²-Myrcene	C10H16	0.960614	-0.611195	0.782647	-0.819759

## Sheet: Suppl. Table 6D
Supplemental Table 6D. List of topmost headspace volatiles showing positive and negative correlation with seed viability (%) in seeds of rice cv. IR64 stored under controlled deterioration (CD) condition.
ClusterID	Retention Time (min)	Annotation	Total formula	Correlation Value (r) with Seed Viability (%)
				CD	EPPO	CWSS	TRSS
179	17.489	Benzene, 1,3-diethyl	C10H14	-0.997444	-0.309264	0.780541	-0.248723
200	18.4422	Phentermine	C10H15N	-0.997361	-0.654541	0.16977	0.0381651
195	18.1292	Benzene, 2-ethyl-1,3-dimethyl	C10H14	-0.996896	-0.0880713	0.893168	0.299873
196	18.2323	Benzene, 1-ethyl-2,4-dimethyl	C10H14	-0.996131	-0.91552	0.762506	0.131398
287	27.5152	Biphenyl	C12H10	-0.994553	-0.151842	0.575646	-0.173681
83	12.9294	Benzene, (1-methylethyl)	C9H12	-0.994123	-0.720562	-0.0493768	-0.817563
106	14.5085	Benzene, (1-methylethyl)	C9H12	-0.992978	0.690913	0.538875	-0.638113
170	17.1867	Ethanone, 1-(4-methylphenyl)	C9H10O	-0.992553	-0.947544	0.993132	0.84282
210	19.6194	Benzene, 1,2,3,5-tetramethyl	C10H14	-0.991087	0.183446	0.797509	0.730195
146	16.3687	Mesitylene	C9H12	-0.984804	0.0431229	0.291075	0.606235
218	20.6366	Indane	C9H10	-0.983928	-0.825844	-0.0436133	0.684203
68	11.8304	Benzonitrile	C7H5N	-0.983821	-0.886207	0.793259	-0.749352
222	21.1026	Naphthalene, 1,2,3,4-tetrahydro	C10H12	-0.983218	-0.138111	0.30725	0.716253
123	15.4119	Benzene, 1,2,3-trimethyl	C9H12	-0.977577	0.0901646	0.101817	0.773411
188	17.8518	Acetophenone	C8H8O	-0.970558	-0.884239	-0.0347248	0.346631
112	14.8571	Benzene, (1-methylethyl)	C9H12	-0.968804	-0.860154	0.0463124	-0.0968193
98	14.2276	Benzene, 1-ethyl-4-methyl	C9H12	-0.96707	-0.772973	0.245949	-0.356636
166	16.9911	2-Heptanone, 4,6-dimethyl	C9H18O	-0.961831	-0.972973	-0.474549	-0.533897
15	4.45038	3-Methylbutanal	C5H10O	-0.95649	-0.81467	0.193191	0.121505
102	14.3556	(S)-(-)-2-Amino-3-phenyl-1-propanol	C9H13NO	-0.948709	-0.319899	0.910559	-0.0232791
168	17.0622	Nonane, 5-methyl-5-propyl	C13H28	-0.944956	0.781803	-0.558576	0.083591
174	17.3147	Benzenamine, 4-propyl	C9H13N	-0.941663	0.0813972	0.969009	0.694975
118	15.1345	Furan, 2-pentyl	C9H14O	-0.921518	-0.872623	0.0757187	-0.793868
169	17.0942	3-Pentanol, 2,2-dimethyl	C7H16O	-0.905879	-0.597806	-0.105286	-0.415265
204	18.7374	Undecane	C11H24	-0.901051	0.133855	-0.0768384	-0.541094
69	11.8553	o-Xylene	C8H10	-0.9003	-0.761491	0.734347	-0.530406
101	14.3165	Benzaldehyde	C7H6O	-0.89869	-0.911014	-0.977123	-0.599709
272	25.4132	Hexadecane	C16H34	0.992606	-0.176905	-0.171473	-0.805069
156	16.6603	Octane, 6-ethyl-2-methyl	C11H24	0.977656	0.572278	0.665121	-0.640994
288	27.5863	Tetradecane	C14H30	0.965831	-0.969543	0.575281	-0.79529
143	16.2513	4-Cyanocyclohexene	C7H9N	0.918695	0.229273	0.94855	0.882942
